# Supplementary material for: Enhanced weathering as a trigger for the rise of atmospheric O2 level from the late Ediacaran to the early Cambrian
Source: Sci Rep. 2019 Jul 23;9:10630. doi: 10.1038/s41598-019-47142-3 (PMC6650434; doi:10.1038/s41598-019-47142-3)
Supplement: Supplementary file 2 — Table S1 to Table S7 [file 41598_2019_47142_MOESM2_ESM.xls]

## Sheet: Table S1
Enhanced weathering as a trigger for the rise of atmospheric O2 level from Late Ediacaran to Early Cambrian Wei-Ping Lia, Yan-Yan Zhaob,c, *, Ming-Yu Zhaod, Xiang-Ping Zhaa, Yong-Fei Zhenga,* a CAS Key Laboratory of Crust-Mantle Materials and Environments, School of Earth and Space Sciences, University of Science and Technology of China, Hefei 230026, China b Key Lab of Submarine Geosciences and …
Table S1. The geochemical data of dolostone from the Tangshan section during the Ediacarn-Cambrian transition,after Li et al.41
	Depth	Sample	CaO	MgO	Al	P	K	Na	Fe	Mn	Mn/Sr	Mg/Ca		Li	Be	Sc	V	Cr	Co	Ni	Cu	Zn	Ga	Rb	Sr	Zr	Nb	Mo	Sn	Cs	Ba	La	Ce	Pr	Nd	Sm	Eu	Gd	Tb	Dy	Y	Ho	Er	Tm	Yb	Lu	Hf	Ta	Tl
DY	-51.65	11CH501	26.6	20.5	0.004	0.008	0.004	0.017	0.035	27	0.53	0.77		1.02	0.16	0.21	1.61	1.34	0.28	1.57	0.23	3.52	0.001	0.065	63	0.3	0.002	n.g.	0.024	0.006	4.53	0.052	0.139	0.061	0.477	0.218	0.072	0.291	0.033	0.183	1.42	0.031	0.069	0.008	0.037	0.006	0.001	0	0.002
DY	-51.15	11CH502	28.1	21.3	0.006	0.004	0.002	0.008	0.035	37	0.74	0.76		1.19	0.09	0.17	1.57	1.21	0.49	1.77	0.32	3.93	0.004	0.074	58	0.13	0	n.g.	0.019	0.009	3.45	0.193	0.306	0.037	0.145	0.044	0.007	0.038	0.007	0.028	0.28	0.007	0.018	0.003	0.018	0.004	0.003	0.001	0.005
DY	-47.25	11CH505	27.4	21	0.007	0.007	0.004	0.016	0.028	27	0.53	0.77		1.64	0.1	0.13	1.03	8.15	0.32	2.29	0.59	6.71	0	0.06	61	0.13	0.002	n.g.	0.03	0.008	5.74	0.176	0.309	0.036	0.149	0.04	0.004	0.043	0.006	0.03	0.3	0.007	0.015	0.003	0.018	0.003	0.003	0.001	0.008
DY	-45.75	11CH508	29.5	18.8	0.004	0.005	0.002	0.01	0.021	27	0.14	0.64		1.23	0.06	0.12	2.29	7.42	0.34	2.1	0.83	3.83	n.g.	0.029	256	0.11	0.002	n.g.	0.029	0.01	8.19	0.157	0.251	0.027	0.13	0.039	0.012	0.026	0.004	0.009	0.22	0.004	0.012	0.002	0.01	0.002	0.004	0	0.005
DY	-44.1	11CH510	27	20.7	0.011	0.009	0.009	0.013	0.035	35	0.59	0.77		0.76	0.12	0.31	1.92	4.66	0.38	2.12	0.38	3.29	0.004	0.142	70	0.1	0.001	n.g.	0.019	0.005	4.56	0.313	0.57	0.072	0.302	0.076	0.02	0.081	0.011	0.065	0.64	0.014	0.036	0.006	0.041	0.005	0.004	0.001	0.002
DY	-40.5	11CH514	27.6	20.8	0.008	0.013	0.007	0.013	0.039	25	0.64	0.76		0.9	0.09	0.17	1.4	3.6	0.39	1.76	0.26	2.87	0.008	0.074	45	0.15	0.001	n.g.	0.021	0.005	2.3	0.242	0.435	0.051	0.214	0.029	0.01	0.04	0.006	0.044	0.36	0.009	0.03	0.003	0.02	0.002	0.003	0	0.002
DY	-37.2	11CH517	29.8	22.2	0.005	0.008	0.005	0.01	0.035	32	0.74	0.74		0.54	0.04	0.51	1.22	2.63	1.05	1.95	0.29	3.25	0.002	0.048	50	0.11	0.001	n.g.	0.025	0.002	2.54	0.292	0.31	0.057	0.234	0.059	0.015	0.062	0.011	0.074	0.53	0.013	0.038	0.003	0.021	0.004	0.002	0.002	0.009
DY	-34.2	11CH519	31.2	22	0.008	0.008	0.005	0.014	0.032	21	0.43	0.71		0.83	0.03	0.18	0.44	4.88	1.49	2.06	0.44	3.64	0.017	0.075	55	0.11	0.005	n.g.	0.031	0.005	2.92	0.272	0.542	0.064	0.239	0.053	0.013	0.059	0.007	0.043	0.32	0.01	0.019	0.002	0.02	0.005	0.006	0	0.012
DY	-31.1	11CH521	32.3	20.3	0.008	0.006	0.005	0.009	0.038	51	0.74	0.63		0.56	0.12	0.3	1.68	2.9	0.37	2.09	0.24	1.91	0.001	0.051	73	0.13	0.001	0.12	0.015	0.003	5.16	0.347	0.565	0.084	0.34	0.102	0.02	0.086	0.014	0.089	0.7	0.022	0.036	0.005	0.03	0.006	0.003	0.001	0.013
DY	-27.8	11CH524	28.2	21.4	0.007	0.009	0.006	0.018	0.027	19	0.34	0.76		1.93	0.16	0.21	2.1	2.47	0.38	1.85	0.22	2.21	0.007	0.061	61	0.07	0	n.g.	0.031	0.003	3.36	0.224	0.413	0.056	0.202	0.034	0.013	0.05	0.008	0.056	0.31	0.006	0.013	0.002	0.025	0.003	0	0.001	0.01
DY	-23.7	11CH528	27.8	21.4	0.01	0.011	0.008	0.014	0.287	99	1.82	0.77		0.93	0.16	0.25	0.79	1.88	0.4	1.86	0.11	3.23	0.008	0.113	62	0.08	0.001	n.g.	0.005	0.003	2.18	0.337	0.606	0.075	0.292	0.073	0.018	0.062	0.008	0.07	0.4	0.007	0.024	0.002	0.02	0.003	0	0	0.006
DY	-21.2	11CH531	26.7	20.6	0.007	0.009	0.005	0.012	0.03	21	0.5	0.77		0.84	0.13	0.21	2.43	1.9	0.48	1.91	0.08	1.99	n.g.	0.086	52	0.08	0.002	n.g.	0.023	0.003	2.38	0.279	0.467	0.073	0.293	0.054	0.006	0.064	0.009	0.059	0.37	0.009	0.018	0.004	0.018	0.002	n.g.	0.001	0.003
DY	-18.5	11CH534	27.1	21.1	0.005	0.009	0.008	0.02	0.03	24	0.44	0.78		1.35	0.13	0.16	0.52	1.13	0.36	1.67	0.14	3.31	n.g.	0.041	62	0.05	0.004	n.g.	0.019	0.002	3.19	0.254	0.428	0.046	0.198	0.031	0.008	0.029	0.005	0.035	0.23	0.006	0.018	0.002	0.025	0.003	0.004	0.003	0.011
DY	-17.5	11CH535	27.4	22	0.003	0.009	0.004	0.012	0.091	43	0.9	0.8		0.66	0.06	0.13	0.63	1.3	0.41	1.61	0.19	2.33	n.g.	0.044	55	0.1	0.002	n.g.	0.021	0.002	1.79	0.262	0.466	0.058	0.216	0.053	0.012	0.051	0.007	0.039	0.25	0.009	0.023	0.004	0.013	0.003	0.001	0.001	0.007
DY	-16.5	11CH536
DY	-15.3	11CH537	22.3	17	0.003	0.007	0.002	0.007	0.032	30	1.06	0.76		0.59	0.04	0.13	1.11	4.17	0.38	2.11	0.58	2.75	0.004	0.042	43	0.15	0.001	n.g.	0.038	0.004	2.62	0.246	0.386	0.039	0.115	0.019	0.01	0.031	0.004	0.033	0.24	0.004	0.008	0.003	0.02	0.003	0.003	0.001	0.012
DY	-13.4	11CH539	28.8	21.8	0.005	0.009	0.006	0.012	0.059	47	1.32	0.76		0.63	0.09	0.21	0.63	2.82	0.44	2.06	0.72	3.03	0.007	0.089	43	0.08	0.001	n.g.	0.033	0.003	1.88	0.317	0.624	0.062	0.211	0.055	0.007	0.052	0.007	0.03	0.31	0.009	0.036	0.007	0.015	0.006	0.003	0.001	0.008
DY	-10.9	11CH541	27.3	21.5	0.012	0.014	0.011	0.015	0.032	27	0.53	0.79		0.87	0.18	0.44	1.51	2.17	0.63	2.39	0.07	3.09	0.03	0.232	62	0.18	0.001	n.g.	0.019	0.011	4.29	0.733	1.365	0.168	0.592	0.145	0.023	0.096	0.015	0.101	0.63	0.021	0.057	0.007	0.062	0.004	0.004	0.001	0.006
DY	-8.9	11CH543	29.3	21.8	0.006	0.008	0.007	0.013	0.045	40	0.69	0.74		0.72	0.2	0.25	2.22	2.14	0.67	2.53	0.19	3.04	0.013	0.096	70	0.11	0.002	n.g.	0.029	0.005	3.88	0.494	1.088	0.12	0.479	0.081	0.021	0.107	0.014	0.065	0.56	0.014	0.038	0.007	0.025	0.006	0.005	0	0.005
DY	-6.6	11CH545	28.5	21.4	0.008	0.011	0.006	0.009	0.072	89	2.67	0.75		0.44	0.06	0.56	2.88	2.8	1.02	2.1	0.23	1.4	0.023	0.084	38	0.09	0.003	0.09	0.024	0.001	2.79	0.422	1.123	0.195	0.939	0.216	0.081	0.261	0.04	0.229	1.36	0.034	0.109	0.013	0.078	0.015	0.001	0.001	0.001
DY	-6	12CH100	25.8	20.8	0.011	0.01	0.012	0.013	0.066	53	1.06	0.81		0.91	0.22	0.33	1.96	0.85	0.57	1.95	0.1	2.78	0.027	0.201	60	0.14	0.003	0.01	0.023	0.004	5.17	0.738	1.419	0.156	0.585	0.113	0.022	0.097	0.017	0.084	0.61	0.021	0.053	0.007	0.04	0.01	0.006	0.001	0.006
DY	-3.6	11CH546	26.4	20.9	0.035	0.013	0.039	0.014	0.087	32	0.74	0.79		1.22	0.13	0.77	1.91	4.58	0.67	2.07	0.37	3.33	0.03	0.492	47	0.1	0.004	n.g.	0.017	0.012	4.93	0.803	1.61	0.213	0.805	0.166	0.031	0.166	0.025	0.151	0.96	0.026	0.063	0.011	0.042	0.01	0.003	0.001	0.005
DY	-3	12CH101	28	21.2	0.008	0.009	0.009	0.015	0.049	54	1	0.76		0.99	0.19	0.25	1.53	0.7	0.48	1.88	0.15	2.51	0.023	0.16	66	0.11	0.003	0.02	0.02	0.005	6.32	0.842	1.689	0.185	0.717	0.135	0.036	0.133	0.017	0.108	0.76	0.019	0.06	0.009	0.048	0.005	0.005	0	0.011
DY	-1.6	11CH548	28.4	21.5	0.017	0.019	0.015	0.015	0.044	72	1.29	0.76		1	0.09	0.62	3.31	5.74	0.93	2.23	0.39	3.01	0.029	0.233	63	0.16	0.003	n.g.	0.018	0.007	3.79	1.276	3.14	0.364	1.479	0.341	0.082	0.352	0.053	0.32	2	0.062	0.17	0.026	0.141	0.023	0.003	0.002	0.004
LQW	0	11CH550	27.8	21.7	0.005	0.006	0.005	0.014	0.019	60	0.95	0.78		1.04	0.07	0.27	8.59	0.51	0.22	1.6	0.14	1.34	0.033	0.086	73	0.12	0.001	0.008	0.02	0.005	3.7	0.911	2.325	0.264	1.143	0.269	0.053	0.245	0.039	0.227	1.45	0.041	0.135	0.017	0.086	0.012	0.008	0.001	0.004
LQW	0	12CH102	28.6	19.5	0.007	0.007	0.008	0.013	0.023	69	0.51	0.68		0.71	0.05	0.26	4.07	9.07	0.34	5.9	0.27	2.01	0.034	0.122	155	0.12	0.011	0.36	0.025	0.002	3.28	0.818	2.088	0.232	0.995	0.214	0.046	0.227	0.035	0.196	1.14	0.033	0.091	0.013	0.064	0.01	0.01	0.001	0.012
LQW	3	11CH552
LQW	3	12CH103	27.4	21.2	0.009	0.006	0.008	0.012	0.027	80	1.25	0.77		0.98	0.05	0.3	6.58	1.46	0.3	2.63	0.3	1.65	0.022	0.137	71	0.07	0	0.07	0.018	0.006	3.54	0.743	2.143	0.215	0.999	0.231	0.047	0.208	0.032	0.207	1.21	0.039	0.093	0.015	0.071	0.014	0.003	0.001	0.003
LQW	9	12CH105	26.3	20.6	0.022	0.007	0.023	0.015	0.029	93	1.12	0.78		1.36	0.07	0.57	2.03	1.26	0.37	1.58	0.23	2.37	0.039	0.356	96	0.1	0.002	0.01	0.009	0.009	6.14	1.225	3.012	0.393	1.641	0.382	0.07	0.32	0.051	0.348	1.99	0.059	0.175	0.024	0.127	0.021	0.005	0	0.017
LQW	12	12CH106	27.9	21.5	0.034	0.007	0.033	0.015	0.038	69	1.13	0.77		1.15	0.08	0.5	1.64	0.42	0.36	1.66	0.29	2.72	0.047	0.452	67	0.12	0.001	0.01	0.012	0.005	5.47	1.118	2.738	0.352	1.437	0.325	0.055	0.318	0.043	0.292	1.73	0.053	0.153	0.019	0.097	0.019	0.009	0	0.017
LQW	15	12CH107	30.5	18.3	0.01	0.007	0.009	0.014	0.039	108	0.85	0.6		1.21	0.1	0.32	2.62	n.g.	0.63	1.67	0.16	4.3	0.037	0.16	152	0.14	0.002	0.09	0.013	0.001	10	1.009	2.361	0.282	1.191	0.28	0.067	0.285	0.04	0.244	1.47	0.038	0.093	0.013	0.1	0.009	0.004	0.001	0.007
LQW	18	12CH108	29.5	16.3	0.018	0.007	0.012	0.006	0.042	129	1.8	0.55		1.1	0.11	0.54	5.98	1.35	0.91	2.46	1	7.88	0.029	0.224	87	0.16	0	0.02	0.018	0.007	22.4	0.698	1.46	0.179	0.765	0.217	0.044	0.192	0.03	0.155	1.11	0.036	0.081	0.012	0.073	0.011	0.005	0.001	0.036
LQW	24	12CH110	28.2	20.8	0.028	0.007	0.022	0.02	0.102	81	1.02	0.74		2.07	0.1	0.46	3.58	1.28	0.38	1.7	0.37	2.41	0.026	0.288	92	0.1	0	0.02	0.004	0.008	8.2	0.833	1.758	0.207	0.807	0.151	0.036	0.16	0.026	0.135	0.84	0.032	0.083	0.013	0.061	0.014	0.006	0.001	0.014
LQW	27	12CH111	26.2	21	0.01	0.005	0.008	0.015	0.021	55	0.59	0.8		1.07	0.05	0.24	12.75	1.12	0.66	1.72	0.49	2.24	0.044	0.109	119	0.06	0.001	0.44	0.008	0.005	42.3	0.801	1.92	0.23	0.966	0.217	0.046	0.208	0.028	0.2	1.08	0.035	0.088	0.016	0.067	0.011	0.004	0.001	0.008
LQW	30	12CH112	28	20.5	0.008	0.006	0.01	0.024	0.023	48	0.51	0.73		1.5	0.07	0.28	2.28	n.g.	0.29	1.55	0.03	2.02	0.036	0.152	118	0.14	0	0	0.008	0.004	3.77	1.42	3.398	0.347	1.35	0.318	0.069	0.28	0.046	0.27	1.67	0.055	0.13	0.021	0.105	0.013	0.007	0.001	0.001
LQW	36	12CH114	26.6	20.8	0.044	0.007	0.022	0.01	0.054	48	0.97	0.78		0.97	0.08	0.47	2.53	0.72	0.29	1.74	0.22	2.54	0.046	0.374	61	0.1	0.002	0.01	0.006	0.004	9.59	1.102	2.964	0.356	1.35	0.292	0.057	0.289	0.043	0.271	1.49	0.057	0.138	0.019	0.103	0.02	0.006	0	0.004
LQW	42	12CH116	27.1	20.9	0.009	0.006	0.008	0.015	0.019	33	0.49	0.77		0.77	0.08	0.22	2.61	0.17	0.22	1.39	0.12	2.46	0.02	0.134	74	0.12	0.001	0.25	0.021	0.002	4.36	0.652	1.216	0.132	0.535	0.119	0.019	0.105	0.016	0.097	0.56	0.019	0.047	0.008	0.029	0.008	0.009	0.001	0.006
LQW	48	12CH118	26.6	20.8	0.007	0.007	0.007	0.018	0.009	39	0.41	0.78		0.97	0.05	0.19	3.95	n.g.	0.23	1.36	0.15	1.57	0.017	0.094	101	0.07	0	0.06	0.008	0.003	3.42	0.517	0.939	0.104	0.392	0.106	0.01	0.086	0.013	0.056	0.5	0.016	0.038	0.008	0.026	0.007	0.003	0	0.007
LQW	54	12CH120	28.7	21.7	0.008	0.006	0.006	0.012	0.022	51	0.73	0.76		0.73	0.06	0.19	5.16	0.56	0.34	1.4	0.21	1.74	0.032	0.09	80	0.1	n.g.	0.07	0.015	0	34.4	0.633	1.511	0.178	0.701	0.124	0.034	0.127	0.021	0.125	0.81	0.029	0.066	0.011	0.029	0.006	0.002	0	0.002
LQW	57	12CH121	27.8	21.6	0.004	0.006	0.005	0.018	0.067	70	0.83	0.78		1.28	0.06	0.12	3.23	0.57	0.31	1.54	0.32	4.2	0.011	0.061	100	0.11	0	0.02	0.02	0.003	11.1	0.392	0.903	0.097	0.435	0.108	0.025	0.086	0.012	0.077	0.45	0.016	0.028	0.004	0.021	0.001	0.006	0.001	0.006
LQW	60	12CH122	37	9.2	0.004	0.006	0.004	0.007	0.037	169	1.83	0.25		1.13	0.09	0.28	1.13	0.01	0.73	2.55	0.4	8.83	0.026	0.106	118	0.17	0.001	0.02	0.012	0.001	41.7	0.806	1.278	0.133	0.58	0.163	0.042	0.173	0.029	0.2	1.52	0.036	0.103	0.014	0.086	0.016	0.004	0.002	0.018
LQW	63	12CH123	47.9	4.9	0.004	0.005	0.007	0.005	0.02	178	1.61	0.1		1.06	0.11	0.7	0.89	n.g.	0.42	2.59	0.2	4.08	0.018	0.158	136	0.16	0	0.01	0.01	0.004	15.7	1.147	2.034	0.224	1.017	0.243	0.059	0.283	0.038	0.239	1.45	0.049	0.141	0.018	0.091	0.016	0.01	0.001	0.012
LQW	72	12CH126	20.5	15.9	0.006	0.006	0.011	0.012	0.023	37	0.56	0.77		1.74	0.06	0.16	5.14	n.g.	0.26	1.02	0.14	1.91	0.025	0.219	84	0.13	0.001	0.01	0.011	0.004	17.6	1.006	1.641	0.173	0.621	0.119	0.02	0.095	0.015	0.084	0.56	0.014	0.043	0.006	0.039	0.006	0.007	0.001	0.004
LQW	78	12CH128	34.6	13.3	0.02	0.007	0.007	0.011	0.049	30	0.58	0.38		1.85	0.13	0.51	1.49	2.39	0.38	2.57	1.43	6.58	0.05	0.202	56	0.22	0.004	0.21	0.001	0.004	17	1.122	2.458	0.265	0.98	0.213	0.039	0.171	0.026	0.154	1.75	0.032	0.102	0.015	0.098	0.019	0.006	0.001	0.005
LQW	84	12CH130	25.2	19.1	0.008	0.006	0.01	0.011	0.11	53	1.06	0.76		1.68	0.08	0.18	1.34	2.4	0.28	2.8	0.24	3	0.033	0.236	59	0.12	0.001	0.19	0.07	0.003	13.8	1.238	2.211	0.23	0.828	0.19	0.03	0.179	0.026	0.118	0.82	0.028	0.071	0.009	0.071	0.015	0.01	0.003	0.005
LQW			25	20.6	0.006	0.006	0.007	0.012	0.175	61	1.52	0.83		0.93	0.05	0.23	4.51	23.4	0.65	19.51	0.56	1.48	0.024	0.116	43	0.1	0.002	0.14	0.015	0.006	3.88	1.412	2.484	0.261	0.968	0.193	0.043	0.183	0.027	0.193	0.99	0.034	0.079	0.012	0.068	0.01	0.005	0.001	0.001
LQW	90	12CH132	26.9	20.2	0.026	0.007	0.026	0.025	0.149	68	0.93	0.75		1.89	0.09	0.57	4.05	4.03	0.62	3.86	0.16	4.08	0.045	0.386	80	0.1	0.001	0.08	-0.002	0.005	10.5	1.603	2.874	0.325	1.164	0.209	0.046	0.205	0.03	0.184	1.15	0.036	0.099	0.008	0.097	0.012	0.005	0.001	0.009
LQW	96	12CH134	24.1	18.6	0.022	0.007	0.024	0.012	0.339	84	1.41	0.77		2.83	0.14	0.59	4.45	5.64	0.41	4.64	0.14	2.18	0.1	0.373	73	0.1	0.003	0.03	0.001	0.008	18.1	4.18	9.007	1.002	3.79	0.753	0.157	0.705	0.101	0.59	3.41	0.108	0.278	0.036	0.227	0.03	0.012	0.001	0.002
LQW	99	12CH135	25.2	19.3	0.022	0.006	0.025	0.011	0.332	80	0.86	0.76		2.74	0.15	0.53	3.56	3.86	0.57	3.94	0.08	2.07	0.071	0.397	110	0.08	0.001	0.02	0.004	0.004	7.922	2.477	5.271	0.59	2.299	0.488	0.094	0.493	0.071	0.412	2.77	0.095	0.207	0.03	0.211	0.028	0.006	0.002	0.004
BT	105	12CH137	26.1	20.5	0.009	0.011	0.01	0.015	0.463	96	2.14	0.79		1.28	0.25	0.5	2	3.51	0.59	3.98	0.13	1.82	0.115	0.133	51	0.03	0.002	0.03	n,g.	0.003	4.93	4.981	14.42	1.666	6.366	1.558	0.319	1.486	0.23	1.319	8.79	0.278	0.715	0.101	0.633	0.082	0.003	0.002	0.006
BT	111	12CH139	26.1	20.8	0.021	0.005	0.013	0.018	0.162	54	1.13	0.8		1.35	0.11	0.38	4.03	322	2.73	117	4.6	2.06	0.137	0.282	53	0.07	0.198	3.89	0.145	0.006	5.46	1.588	3.246	0.378	1.404	0.248	0.05	0.264	0.036	0.2	1.38	0.042	0.111	0.011	0.086	0.013	0.003	0.001	0.004
BT	114	12CH140	28.5	20.3	0.022	0.006	0.017	0.014	0.11	56	1.17	0.71		1.44	0.11	0.47	2.96	4.07	0.46	3.57	0.36	2.27	0.047	0.291	56	0.1	0.001	0.02	0.007	0.008	9.96	1.504	3.274	0.38	1.512	0.311	0.053	0.287	0.043	0.214	1.48	0.043	0.13	0.014	0.142	0.016	0.007	0.001	0.009
BT	123	12CH143	29.4	19.5	0.007	0.005	0.007	0.011	0.06	55	1.21	0.66
BT	129	12CH145	29.3	20.8	0.008	0.006	0.008	0.011	0.058	43	1.04	0.71		0.84	0.08	0.29	1.6	4.14	0.31	3.64	0.21	2.8	0.03	0.155	46	0.11	n.g.	0.21	0.004	0.002	3.37	0.747	1.563	0.171	0.686	0.156	0.026	0.118	0.019	0.103	0.67	0.026	0.065	0.008	0.057	0.006	0.004	0.002	0.001
BT	138	12CH148												0.87	0.03	0.11	0.73	3.12	0.26	3.34	0.22	1.55	0.005	0.066	45	0.1	0.001	0.07	0.001	0.003	2.85	0.281	0.526	0.052	0.204	0.064	0.004	0.041	0.004	0.029	0.24	0.007	0.025	0.005	0.025	0.001	0.005	0.001	0.01
BT	144	12CH150	28.1	18.6	0.019	0.006	0.015	0.009	0.467	303	3.52	0.66		1.95	0.06	0.37	2.35	4.26	1.41	4.02	0.32	4.75	0.061	0.242	103	0.1	0.002	0.04	0.001	0.003	65.9	1.867	3.903	0.374	1.57	0.342	0.08	0.303	0.04	0.269	1.51	0.042	0.105	0.012	0.094	0.018	0.004	0.001	0.018
BT	147	12CH151	30.7	20.1	0.016	0.006	0.017	0.012	0.216	110	1.28	0.65		3.08	0.19	0.33	1.94	3.48	0.51	3.49	1.92	3.39	0.037	0.287	95	0.08	0.002	0.11	0.006	0.004	13.8	1.56	2.677	0.293	1.081	0.215	0.051	0.228	0.035	0.178	1.29	0.037	0.1	0.01	0.065	0.009	0.006	0.002	0.001
BT	150	12CH152	29.7	18.6	0.025	0.006	0.025	0.008	0.269	87	1.38	0.63		2.8	0.12	0.46	2.68	3.69	0.47	4.22	0.23	2.44	0.073	0.476	75	0.07	n.g.	0.01	0.006	0.003	5.96	2.508	5.326	0.584	2.135	0.404	0.085	0.402	0.053	0.328	2	0.057	0.189	0.02	0.126	0.019	0.005	0.002	0
BT	156	12CH154	27.8	19.5	0.01	0.007	0.009	0.007	0.157	55	0.79	0.7		1.02	0.06	0.21	1.26	4.08	0.3	4	0.2	2.63	0.019	0.153	87	0.1	0.002	0.02	0.006	0	300	1.541	2.322	0.234	0.793	0.132	0.054	0.156	0.018	0.116	0.78	0.02	0.066	0.007	0.056	0.008	0.009	0.001	0.006
BT	162	12CH156	32.1	20.1	0.012	0.007	0.01	0.01	0.212	106	1.38	0.63		1.23	0.08	0.29	1.99	3.9	0.38	5.02	0.25	2.53	0.042	0.171	89	0.09	0.001	0.01	0.022	0.001	53.8	1.682	2.869	0.299	1.254	0.331	0.073	0.268	0.04	0.235	1.59	0.035	0.124	0.013	0.075	0.011	0.006	0.001	0.016
BT	168	12CH158	27.3	20.6	0.016	0.007	0.015	0.01	0.291	68	1.17	0.75		1.06	0.12	0.43	3.67	3.72	0.38	4.11	0.42	3.24	0.056	0.222	70	0.13	0.001	0.03	0.006	0.005	26.3	2.784	4.827	0.545	2.02	0.476	0.07	0.378	0.06	0.348	2.18	0.065	0.176	0.027	0.142	0.019	0.011	0.001	n.g.
BT	171	12CH159	26.6	19.9	0.05	0.006	0.041	0.008	0.144	43	0.63	0.75		2.77	0.08	0.4	2.43	3.6	0.88	3.75	0.31	3.16	0.073	0.776	85	0.15	0	0.01	0.014	0.005	20	2.028	3.622	0.387	1.472	0.27	0.055	0.232	0.036	0.18	1.15	0.042	0.1	0.017	0.081	0.014	0.006	0.002	0.008
BT	177	12CH161	26.4	20	0.019	0.006	0.02	0.009	0.15	43	0.55	0.76		1.81	0.09	0.43	1.71	3.33	0.29	3.32	0.15	1.58	0.051	0.271	89	0.07	0	0.18	0.006	0.004	92.8	1.488	2.7	0.292	1.017	0.155	0.051	0.158	0.026	0.14	0.86	0.026	0.085	0.009	0.054	0.008	0.008	0.001	0.002
BT	180	12CH162
BT	186	12CH164	27	20.3	0.016	0.006	0.013	0.008	0.1	47	0.54	0.75		2.14	0.08	0.18	1.39	0.46	0.28	1.48	0.17	1.81	0.026	0.266	101	0.17	0.002	0.02	0.019	0	48.6	1.432	2.542	0.273	0.921	0.204	0.051	0.171	0.025	0.128	0.83	0.03	0.081	0.012	0.057	0.005	0.004	n.g.	0.002
BT	192	12CH166
BT	198	12CH168	26.7	20	0.018	0.005	0.016	0.011	0.099	83	1	0.75		2.01	0.04	0.25	0.81	0.49	1.08	1.76	0.21	2.31	0.034	0.261	99	0.09	0.001	0.05	0.022	0.002	133	1.234	2.145	0.213	0.746	0.163	0.054	0.142	0.018	0.081	0.74	0.021	0.058	0.008	0.048	0.005	0.006	0	0.012
BT	201	12CH169	26	16.5	0.028	0.006	0.023	0.01	0.482	238	1.63	0.64		4.59	0.19	0.94	14.14	2.53	1.22	3.5	0.04	5.39	0.088	0.409	188	0.18	0.001	0.07	0.015	0.002	162	3.35	6.79	0.72	2.799	0.733	0.148	0.7	0.102	0.553	3.89	0.121	0.305	0.04	0.24	0.03	0.013	0	0.017
BT	204	12CH170	26.3	19.7	0.018	0.007	0.019	0.009	0.192	115	1.48	0.75		2.52	0.13	0.4	1.97	1.16	0.45	1.41	0.11	1.62	0.078	0.407	97	0.13	0.003	0.03	0.015	0.007	10.4	2.419	5.309	0.593	2.234	0.4	0.093	0.421	0.056	0.328	2.12	0.073	0.159	0.023	0.127	0.02	0.006	0	0.005
BT	207	12CH171	26.6	17.7	0.041	0.006	0.034	0.008	0.267	146	1.4	0.66		2.37	0.15	0.83	5.62	2.92	0.43	1.7	0.48	3.64	0.093	0.549	125	0.23	0.012	0.32	0.014	0.008	208	2.23	4.654	0.545	2.116	0.461	0.11	0.43	0.065	0.389	2.37	0.086	0.226	0.031	0.175	0.024	0.005	0	0.006
BT	210	12CH172	26.6	18.4	0.017	0.006	0.014	0.007	0.079	77	0.79	0.69		1.74	0.06	0.38	2.15	0.78	0.39	1.49	0.07	1.89	0.036	0.235	119	0.1	0	0.07	0.016	n.g.	332	1.35	2.521	0.285	1.214	0.318	0.101	0.287	0.037	0.228	1.44	0.033	0.108	0.012	0.085	0.012	0.01	n.g.	0.009
BT	213	12CH173	27.8	21.7	0.005	0.006	0.005	0.014	0.019	60	0.95	0.78		4.021	0.052	0.281	1.746	0.453	0.359	1.853	0.127	4.252	0.022	0.209	112	0.11	0.002	0.047	0.003	n.g.	27.3	1.194	2.171	0.238	0.876	0.206	0.045	0.235	0.029	0.177	1.153	0.03	0.097	0.013	0.078	0.01	0.006	0	0.028
BT	219	12CH175	24.6	19.4	0.016	0.006	0.016	0.013	0.088	84	1.61	0.79		1.46	0.05	0.44	1.88	1.21	0.33	1.79	0.21	2.05	0.043	0.278	64	0.06	0.002	0.17	0.011	n.g.	66.2	1.286	2.639	0.279	1.06	0.249	0.048	0.182	0.03	0.16	1.03	0.032	0.101	0.012	0.095	0.011	0.006	0	0.009
BT	229.5	12CH178
BT	235.5	12CH180	26.7	19.8	0.016	0.006	0.011	0.021	0.042	45	0.74	0.74		2	0.07	0.28	1.55	1.32	0.3	1.49	0.03	1.8	0.026	0.232	75	0.15	0.001	0.04	0.012	0.015	7.12	1.053	2.217	0.25	0.949	0.17	0.034	0.153	0.024	0.137	0.85	0.027	0.069	0.014	0.062	0.008	0.009	n.g.	0.009
BT	244.5	12CH183	27.5	20	0.013	0.006	0.005	0.018	0.033	48	0.73	0.73		1.44	0.06	0.32	2.03	1.43	0.31	1.59	0.18	2.2	0.027	0.105	76	0.15	0	0.32	0.014	0	5.52	1.077	2.287	0.247	0.96	0.196	0.034	0.216	0.021	0.138	0.92	0.03	0.075	0.011	0.071	0.01	0.004	0	0.009
BT	250.5	12CH185	27.3	19.8	0.009	0.007	0.005	0.014	0.041	52	0.79	0.73		1.7	0.04	0.25	2.42	1.21	0.26	1.57	0.01	2.94	0.031	0.123	80	0.2	0.001	0.04	0.007	0.001	7.6	1.054	2.272	0.26	0.992	0.207	0.041	0.175	0.026	0.143	0.85	0.028	0.081	0.011	0.078	0.013	0.007	0	0.011
SAD	256.5	12CH187	26.9	20.4	0.034	0.006	0.029	0.017	0.052	49	0.74	0.76		1.44	0.14	0.63	3.07	2.86	0.46	2	0.27	2.32	0.037	0.483	82	0.14	0.001	0.1	0.016	0.004	9.12	1.2	2.669	0.319	1.219	0.242	0.046	0.215	0.037	0.197	1.29	0.047	0.113	0.02	0.13	0.012	0.007	0	0.012
SAD	262.5	12CH189	27.1	20.2	0.016	0.007	0.011	0.018	0.047	41	0.68	0.74		1.08	0.06	0.27	1.28	1.47	0.27	2.75	0.24	5.88	0.039	0.191	71	0.15	0.003	0.04	0.018	n.g.	3.5	1.947	3.761	0.434	1.602	0.268	0.04	0.253	0.036	0.193	1.25	0.043	0.106	0.016	0.111	0.015	0.007	0.001	0.004
SAD	265.5	12CH190	26.5	19.8	0.026	0.007	0.02	0.02	0.062	46	0.71	0.75		1.14	0.08	0.43	1.54	1.17	0.34	2.44	0.39	4.38	0.04	0.338	71	0.1	0.002	0.19	0.016	0	5.23	1.26	2.613	0.308	1.148	0.211	0.051	0.185	0.027	0.157	0.95	0.036	0.088	0.009	0.073	0.013	0.004	0	0.01
SAD	271.5	12CH192	25.5	18.6	0.022	0.007	0.021	0.013	0.071	45	0.78	0.73		0.96	0.1	0.48	2.2	1.68	0.47	2.05	0.19	2.43	0.063	0.358	69	0.14	0.004	0.08	0.014	0.004	4.68	2.844	6.144	0.712	2.737	0.478	0.086	0.423	0.062	0.365	2.14	0.081	0.204	0.028	0.185	0.022	0.006	0	0.01
SAD	277.5	12CH194	26.4	19.7	0.022	0.007	0.021	0.015	0.078	45	0.6	0.75		1.1	0.13	0.47	2.65	1.86	0.5	1.45	0.12	2.39	0.037	0.325	85	0.1	0.001	0.12	0.014	0.005	5.74	1.264	2.587	0.304	1.135	0.214	0.049	0.228	0.032	0.215	1.14	0.041	0.118	0.015	0.098	0.012	0.003	0.001	0.008
SAD	283.5	12CH196	27.3	19.7	0.012	0.006	0.01	0.013	0.033	43	0.56	0.72		0.94	0.08	0.22	1.25	0.83	0.34	1.52	0.46	3.79	0.049	0.182	86	0.13	0.002	0.26	0.017	0	5.2	2.278	4.882	0.558	2.042	0.427	0.057	0.351	0.045	0.254	1.52	0.052	0.158	0.024	0.131	0.015	0.013	0.001	0.006
SAD	289.5	12CH198	27.3	20.1	0.013	0.007	0.024	0.035	0.032	44	0.6	0.74		1.3	0.07	0.27	1.31	1.25	0.27	1.42	5.41	3.31	0.041	0.157	80	0.09	0.001	0.06	0.013	0.002	6.85	1.202	2.472	0.281	1.015	0.258	0.04	0.183	0.025	0.118	0.95	0.033	0.088	0.014	0.078	0.01	0.007	0	0.017
Table S2. The geochemical data of Cremoneses et al. (2013)55, the δ13Ccarb and δ18Ocarb values are from Li et al.63
Sample	Meters	δ13Ccarb	δ18Ocarb	TOC(%)	C/N(mol)	δ13Corg	Δδ13C
		(PDB, ‰）	(PDB, ‰）			(VPDB, ‰)	(VPDB, ‰)
CX-XTMS 3	279.4			0.303	8.574	-29.98
CX-XTMS 2	269.4			0.207	8.71	-29.57
CX-XTMS 1	259.4			0.732	12.579	-29.93
XT 29	254.4			0.932	17.063	-29.74
XT 28	251.9			1.02	19.413	-29.25
XT 27	249.9
XT 26	248.9			2.552	36.875	-35.77
XT 25	247.9			2.875	45.776	-31.72
XT 24	245.9			3.36	50.31	-31.66
XT 23	244.2			3.411	53.189	-31.49
XT 22	243.2			2.857	47.753	-31.33
XT 21	242.2			3.816	55.815	-34.29
XT 20	240.7			4.007	57.77	-34.52
XT 19	239.2			2.554	42.177	-34.39
XT 18	238.2			2.952	43.409	-34.21
XT 17	236.4			2.312	40.397	-33.93
XT 16	234.4			3.666	45.863	-33.79
XT 15	233.4			3.328	39.366	-33.92
XT14	232.4			2.186	38.63	-33.43
XT13	231.4			2.099	36.566	-33.89
XT12	229.9			3.172	47.504	-33.87
XT11	228.5			4.15	54.497	-33.87
XT10	227.5			3.616	52.527	-33.67
XT9	226			4.256	58.641	-32.87
XT 8	225			3.794	65.197	-28.68
XT 7	224			2.677	41.519	-31.84
XT 6	223			1.943	51.299	-29.95
XT5	221.5			1.982	39.838	-27.87
XT 4	220.2			2.025	37.551	-27.78	24.18
XT 3	219.2			2.187	39.98	-28.52
XT2	218.2			5.023	67.795	-28.61	28.19
XT1	217.9			0.129	9.653	-26.38	27.03
Dahai Mb.
XT 101	217.6	-4.11	-14.96	0.112		-27.56	23.44
XT103	216.6	-0.94	-14.49			-29.53	28.59
XT105	215.7	-0.1	-15.11	1.76	143.554	-30.26	30.15
XT107	214.1	-0.24	-15.1	1.424	101.111	-29.78	29.54
XT 109	211.5	3.71	-10.88			-24.31	28.02
XT 111	209	5.52	-11.18			-21.7	27.23
XT 113	207.2	6.19	-12.32	0.167	0.653	-21.46	27.64
XT 115	203.8	5.68	-12.46			-24.02	29.7
XT 117	200.4	7.22	-11.46			-23.69	30.91
XT 119	197.9	6.96	-11.3	0.051	0.294	-23.74	30.7
XT 121	195.7	6.69	-10.99			-22.9	29.59
XT 123	193.5	6.26	-11.8			-22.33	28.59
XT 125	191.2	6.66	-12.08	0.096	0.706	-23.69	30.35
XT 127	188.1	6.68	-11.92			-22.15	28.83
XT 129	185.2	7.1	-10.78			-22.26	29.36
XT 131	182.6	6.94	-11.12
XT 133	180	6.47	-12	0.169	1.053	-21.53	28
XT 135	176.8	7.15	-12.17			-21.53	28.67
XT 137	174.4	6.92	-12.66	0.074	6.644	-22.15	29.08
XT 139	172.3	6.39	-12.17			-22.55	28.93
XT 145	163.2	6.53	-11.36	0.092	15.642	-23.06	29.58
XT 147	160.2	6.29	-12.09			-22.51	28.81
XT 149	157.7	4.63	-11.36	0.098		-22.81	27.43
XT 151	155.2	2.15	-11.66			-24.35	26.49
XT 153	153.8	1.05	-11.82			-25.49	26.54
XT 155	152.2	1.37	-11.51	0.199	5.239	-24.41	25.77
XT 156	150.8	0.92	-11.52			-25	25.92
Zhongyicun Mb.
XT 157	147.7	1.05	-10.82			-25.39	26.44
XT 159	146.6	-0.58	-10.79	0.17	1.757	-26.19	25.6
XT 161	144.3	0.02	-10.53			-24.42	24.44
XT 162	143.9	-6.04	-13.5			-26.57	20.53
XT 163	142.6			0.693	53.147	-30.26
XT 164	141.6					-29.95
XT 165	140.9	-6.44	-13.1			-26.41	19.97
XT 166	139.9	-8.74	-14.7	0.094	1.095	-29.26
XT 168	137.9	-2.89	-11.11			-28.23	25.34
XT 170	136.6	-5.21	-10.1
XT 172	134.6			0.31	25.058	-30.37
XT 174	132.9	-1.89	-10.02			-30.54	28.65
XT 175	131.9					-28.31
XT 176	130.9	-3.55	-11.19	2.558	37.543	-32.03	28.48
XT177	130.1					-31.6
XT180	127.1	-3.18	-9.88	0.399		-30.9	27.72
XT181	126.3					-31.69
XT182	124.8	-4.86	-10.7			-32.87	28.01
XT183	122.8	-10.3	-14.35	4.152	113.429	-31.94
XT184		-8.81	-12.6			-33.2	24.39
XT186	120.8	-5.52	-10.52			-30.93	25.41
XT188	117.8	-7.37	-11.09			-33	25.63
XT189	116.8	-2.03	-9.04			-33.97	31.94
XT190	115.8	-5.29	-9.02			-33.76	28.48
XT192	113.8	-1.4	-9.76	1.044	27.784	-33.88	32.48
XT193	112.8	-5.06	-9.03			-33.86	28.80
XT196	109.8	-4.39	-9.98			-33.51	29.12
XT198	107.3	-3.58	-7.92	7.567	52.740	-34.2	30.62
XT199	106.3					-33.42
XT201	104.3	-4.38	-10.01			-33.74	29.36
XT204	103.7	-4.32	-8.5	0.031	0.610	-33.22	28.90
XT206	102.1	-10.43	-12.71			-30.52
XT207	101.1					-32.31
XT208	100.9	-7.73	-11.83	0.064	0.161	-27.31	19.58
		-5.87	-6.52
XT210	99.5					-32.34
XT212	97.5	-4.84	-10.23			-32.12	27.28
XT214	95.5	-4.41	-10.37	0.987	29.100	-32.68	28.27
		-3.3	-9.68
XT216	93.7	-10.37	-12.71			-32.06
XT218	90.2					-29.24
XT219	89.6			1.064	39.477	-33.55
XT221	88.9					-33.11
		-4.73	-9.9
XT223	87.9			1.179	32.012	-32.63
		-3.41	-9.38
XT226	84.3					-30.51
		-9.88	-14.37
XT228	84.3					-31.73
XT229	83.7			0.027	0.699	-30.48
		-4.22	-9.01
XT232	75.2	-4.66	-11.39			-32.04	27.38
XT234	73.9	-5.27	-8.24			-28.37	23.10
XT236	72.6			0.060	3.303	-32.26
XT237	67.6					-33.25
XT238	41.6	-5.51	-9.07			-33.48	27.98
Daibu Member
XT240	39.1	-4.24	-11.1	0.003	0.190	-31.1	26.86
		-4.86	-8.4
XT242	37.8	-5.18	-8.44			-32.26	27.08
		-5.18	-8.44
		-5.83	-8.01
		-4.33	-9.59
		-13.4	-16.97
XT246	34.1	-7.27	-7.62			-33.17	25.90
XT247	33.1	-6.29	-8.65			-32.76	26.47
XT248	31.5	-7.22	-7.66	0.059		-32.14	24.91
		-7.16	-8.37
XT250	29.0	-7.51	-7.92			-34.76	27.25
		-13.9	-16.85
XT252	25.5	-8.12	-9.05			-35.23	27.11
XT253	23.5	-13.51	-17.97			-33.65
		-14.21	-18.34
XT255	20.5	-8.67	-11.63	0.016		-31.58	22.91
		-9.11	-7.47
XT258	16.3	-7.96	-9.83			-27.42	19.47
		-12.18	-7.09
XT260	14.3	-7.84	-6.96	0.329	25.722	-34.86	27.02
XT262	12.9					-30.37
XT263	12.4	-5.81	-10.07			-32.84	27.03
Dengying Formation
XT264	12.3	-2.62	-7.89			-29.54	26.92
		-2.29	-8.07
XT266	11.0	-1.55	-8.06			-23.32	21.77
		-0.86	-8.13
XT268	8.8	-0.8	-8.16			-25.37	24.57
		-0.77	-7.05
XT270	6.8	0.19	-7.75	0.012	0.479	-23.76	23.95
		0.41	-7.55
		0.88	-6.21
XT273	5.0	0.88	-6.21			-26.11	27.20
		1.1	-7.55
		0.55	-8.33
		0.62	-9.08
XT276	2.9	0.65	-8.37	0.416		-24.88	25.53
		1.21	-3.5
XT278	0.0	0.68	-6.57			-21.1	21.78
Table S3. The geochemical data of Goldberg et al.57
Sample	Depth	Lithology	Age	Formation	δ13Corg	δ13Ccarb	Δδ13C
					(VPDB, ‰)	(VPDB, ‰)	(VPDB, ‰)
Sat331	154.1	Laminated mud stone	Tommotian	Guojiaba	-35.8
Sat330	131.5	Laminated mud stone	Tommotian	Guojiaba	-31.1	0.6	32.7
Sat329	124.5	Laminated mud stone	Tommotian	Guojiaba	-30.4
Sat328	118.5	Laminated mud stone	Tommotian	Guojiaba	-30.1
Sat327	113.5	Laminated mud stone	Tommotian	Guojiaba	-31.3	0.1	32.3
Sat326	109	Laminated mud stone	Tommotian	Guojiaba	-30.9
Sat325	102.4	Laminated mud stone	Tommotian	Guojiaba	-31.1	0.4	32.5
Sat324	99.4	Laminated mud stone	Tommotian	Guojiaba	-30.5
Sat323	93.5	Laminated mud stone	Tommotian	Guojiaba	-31.5
Sat322	90	Laminated mud stone	Tommotian	Guojiaba	-31.4
Sat321	86.1	Laminated mud stone	Tommotian	Guojiaba	-31.3	-0.5	31.8
Sat320	80.8	Laminated mud stone	Tommotian	Guojiaba	-31.4	-0.6	31.8
Sat319	76.5	Laminated mud stone	Tommotian	Guojiaba	-31.2
Sat318	70.7	Laminated mud stone	Tommotian	Guojiaba	-31.7	-1.4	31.3
Sat317	67.1	Laminated mud stone	Tommotian	Guojiaba	-32.1
Sat316	61.5	Blackshale	Tommotian	Guojiaba	-33.9	-2.5	32.5
Sat315	56.3	Blackshale	Tommotian	Guojiaba
Sat313	50.9	Blackshale	Tommotian	Guojiaba	-34.6
Sat312	46.4	Blackshale	Tommotian	Guojiaba	-34	-2.4	32.7
Sat311	42.4	Blackshale	Tommotian	Guojiaba	-33.8
Sat310	38.4	Blackshale	Tommotian	Guojiaba	-34	-2.4	32.7
Sat309	36.4	Blackshale	Tommotian	Guojiaba	-34.2
Sat308	34	Blackshale	Tommotian	Guojiaba	-34.3	-2.9	32.5
Sat307	32	Blackshale	Tommotian	Guojiaba	-34.3	-2.9	32.5
Sat306	30	Blackshale	Tommotian	Guojiaba	-34.1
Sat305	28.7	Blackshale	Tommotian	Guojiaba	-34.5	-1.7	34
Sat304	27.6	Blackshale	Tommotian	Guojiaba	-34.8	-2.4	33.6
Sat303	26.8	Blackshale	Tommotian	Guojiaba	-35.1	-2.7	33.6
Sat302	25.8	Blackshale	Tommotian	Guojiaba	-34.8	-2.5	33.4
Sat301	25.3	Blackshale	Tommotian	Guojiaba	-35
Sat300	25.1	Phos.carbonate	Nemakit-Dald.	Kuanchanpu1.94	-34	-3.5	31.6
Sat333	24.6	Limestone	Nemakit-Dald.	Kuanchanpu0.00	-34.8	-0.9	35.2
Sat334	23.6	Limestone	Nemakit-Dald.	Kuanchanpu0.24	-35.3	-1	35.6
Sat335	22	Limestone	Nemakit-Dald.	Kuanchanpu	-35.5	-1.6	35.2
Sat336	20.5	Dolomite	Nemakit-Dald.	Kuanchanpu0.00	-34.1	-1.4	33.9
Sat337	18.9	Dolomite	Nemakit-Dald.	Kuanchanpu0.00		-0.7
Sat338	18.7	Dolomite	Nemakit-Dald.	Kuanchanpu	-35.6	-1	35.8
Sat339	17.9	Dolomite	Ediacaran	Dengying		-2.3
Sat340	16.1	Dolomite	Ediacaran	Dengying		0.1
Sat341	13.7	Dolomite	Ediacaran	Dengying		0.6
Sat342	10.9	Dolomite	Ediacaran	Dengying		-0.4
Sat343	9.4	Dolomite	Ediacaran	Dengying		-0.3
Sat344	7.1	Dolomite	Ediacaran	Dengying		0
Sat345	3.3	Dolomite	Ediacaran	Dengying		0
Sat346	0	Dolomite	Ediacaran	Dengying		0
Table S4. The geochemical data of Guo et al.50.
Sample	UnitName	Lithology	Depth	δ13Corg	δ13Ccarb	Δδ13C	δ18Ocarb
			[m]	(VPDB, ‰)	(PDB, ‰）	(VPDB, ‰)	(PDB, ‰）
Sat531	GuojiabaFm.	blackshale	154.10	−35.8
Sat530	GuojiabaFm.	blackshale	131.50	−31.1	0.6	31.7	−13.2
Sat529	GuojiabaFm.	blackshale	124.50	−30.4
Sat528	GuojiabaFm.	blackshale	118.50	−30.1
Sat527	GuojiabaFm.	blackshale	113.50	−31.3	0.1	31.3	−12.0
Sat526	GuojiabaFm.	blackshale	109.00	−30.9
Sat525	GuojiabaFm.	blackshale	102.40	−31.1	0.4	31.5	−11.8
Sat524	GuojiabaFm.	blackshale	99.40	−30.5
Sat523	GuojiabaFm.	blackshale	93.50	−31.5
Sat522	GuojiabaFm.	blackshale	90.00	−31.4
Sat521	GuojiabaFm.	blackshale	86.10	−31.3	−0.5	30.8	−13.1
Sat520	GuojiabaFm.	blackshale	80.80	−31.4	−0.6	30.8	−13.5
Sat519	GuojiabaFm.	blackshale	76.50	−31.2
Sat518	GuojiabaFm.	blackshale	70.70	−31.7	−1.4	30.3	−12.5
Sat517	GuojiabaFm.	blackshale	67.10	−32.1
Sat516	GuojiabaFm.	blackshale	61.50	−33.9	−2.5	31.4	−12.7
Sat515	GuojiabaFm.	blackshale	56.30	−34.2
Sat514	GuojiabaFm.	blackshale	53.50	−33.7
Sat513	GuojiabaFm.	blackshale	50.90	−34.6
Sat512	GuojiabaFm.	blackshale	46.40	−34.0	−2.4	31.6	−12.6
Sat511	GuojiabaFm.	blackshale	42.40	−33.8
Sat510	GuojiabaFm.	blackshale	38.40	−34.0	−2.4	31.6	−12.7
Sat509	GuojiabaFm.	blackshale	36.40	−34.2
Sat508	GuojiabaFm.	blackshale	34.00	−34.3	−2.9	31.4	−11.8
Sat507	GuojiabaFm.	blackshale	32.00	−34.3	−2.9	31.4	−12.2
Sat506	GuojiabaFm.	blackshale	30.00	−34.1
Sat505	GuojiabaFm.	blackshale	28.70	−34.5	−1.7	32.9	−10.4
Sat504	GuojiabaFm.	blackshale	27.60	−34.8	−2.4	32.4	−10.5
Sat503	GuojiabaFm.	blackshale	26.80	−35.1	−2.7	32.4	−9.9
Sat502	GuojiabaFm.	blackshale	25.80	−34.8	−2.5	32.3	−10.2
Sat501	GuojiabaFm.	blackshale	25.25	−35.0
Sat500	GuojiabaFm.	blackshale	25.05	−34.0	−3.5	30.5	−12.6
Sat533	DengyingFm.	limestone	24.55	−34.8	−0.9	33.9	−12.7
Sat534	DengyingFm.	limestone	23.55	−35.3	−1.0	34.3	−11.3
Sat535	DengyingFm.	limestone	21.95	−35.5	−1.6	34.0	−8.2
Sat536	DengyingFm.	dolostone	20.45	−34.1	−1.4	32.7	−6.7
Sat537	DengyingFm.	dolostone	18.85		−0.7		−8.9
Sat538	DengyingFm.	dolostone	18.65	−35.6	−1.0	34.6	−9.5
Sat539	DengyingFm.	dolostone	17.85		−2.3		−8.6
Sat540	DengyingFm.	dolostone	16.05		0.1		−6.4
Sat541	DengyingFm.	dolostone	13.65		0.6		−6.1
Sat542	DengyingFm.	dolostone	10.85		−0.4		−4.4
Sat543	DengyingFm.	dolostone	9.35		−0.3		−4.5
Sat544	DengyingFm.	dolostone	7.05		0.0		−4.8
Sat545	DengyingFm.	dolostone	3.30		0.0		−4.9
Sat546	DengyingFm.	dolostone	0.00		0.0		−4.9
Table S5. The geochemical data of Ishikawa et al.39.
Depth[m]	SampleID	Lithology	δ13Corg	Error	δ13Ccarb	Δδ13C
			(VPDB, ‰)		(PDB, ‰）	(VPDB, ‰)
Shipai Formation
3.65	300703-01a	Laminatedmuddylimestone	−33.38	0.008	2.41	36.35
6.27	300905	Laminatedmuddylimestone	−29.92	0.16	2.8	33.21
Shuijingtuo Formation
11.46	301117	Laminatedmuddylimestone	−29.54	0.16	1.8	31.8
19.63	301405D	Calcareousblackshale	−30.07	0.13	2.5	33.1
19.63	301405D	Calcareousblackshale	−29.82	0.16	2.5	32.8
22.20	301504C	Laminatedmuddylimestone	−29.57	0.16	2.2	32.2
27.51	301608A	Calcareousblackshale	−30.35	0.16	1.6	32.4
27.51	301608A	Calcareousblackshale	−30.53	0.16	1.6	32.6
41.24	302009A	Calcareousblackshale	−30.23	0.16	1.7	32.4
46.85	302205C-01a	Calcareousblackshale	−31.04	0.008
50.47	302306B	Calcareousblackshale	−30.55	0.16	−0.1	30.9
50.47	302306B	Calcareousblackshale	−30.64	0.16	−0.1	31.0
57.54	302506B	Calcareousblackshale	−32.55	0.13	0.0	33.1
57.54	302506B	Calcareousblackshale	−32.43	0.13	0.0	32.9
64.17	302702D	Calcareousblackshale	−31.79	0.13	−0.9	31.4
64.17	302702D	Calcareousblackshale	−31.84	0.13	−0.9	31.5
66.57	302807	Calcareousblackshale	−31.73	0.13	−1.23	31.01
66.57	302807	Calcareousblackshale	−31.51	0.13	−1.23	30.79
68.80	302903	Calcareousblackshale	−31.60	0.13	−0.28	31.83
68.80	302903	Calcareousblackshale	−31.64	0.13	−0.28	31.87
71.96	302914	Calcareousblackshale	−31.66	0.13	−1.52	30.65
71.96	302914	Calcareousblackshale	−31.70	0.13	−1.52	30.69
72.84	303004	Calcareousblackshale	−31.77	0.13	−1.83	30.46
74.65	303010-01	Blacklimestone	−31.22	0.16	−0.96	30.76
74.75	303010-02	Calcareousblackshale	−31.94	0.13	−1.83	30.62
74.75	303010-02	Calcareousblackshale	−31.93	0.13	−1.83	30.62
75.40	303013	Calcareousblackshale	−32.57	0.13	−1.87	31.24
76.21	303102-02a	Blacklimestone	−32.79	0.008
76.22	303102-01a	Calcareousblackshale	−32.91	0.008	−1.69	31.78
76.51	303103-01	Calcareousblackshale	−32.58	0.13	−1.59	31.53
76.51	303103-01	Calcareousblackshale	−32.40	0.13	−1.59	31.34
76.66	303103-02	Calcareousblackshale	−32.55	0.13
76.66	303103-02	Calcareousblackshale	−32.55	0.13
76.78	303104	Calcareousblackshale	−32.21	0.13
76.78	303104	Calcareousblackshale	−32.35	0.13
76.96	303105-01	Calcareousblackshale	−32.53	0.13
76.96	303105-01	Calcareousblackshale	−32.30	0.13
77.12	303105-02	Calcareousblackshale	−32.02	0.13	−1.51	31.03
77.32	303106	Calcareousblackshale	−32.06	0.13	−0.62	31.97
77.32	303106	Calcareousblackshale	−32.03	0.13	−0.62	31.94
77.45	303107high-01	Calcareousblackshale	−33.13	0.13	−2.01	31.68
77.45	303107high-01	Calcareousblackshale	−33.12	0.13	−2.01	31.67
77.60	303107high-02	Calcareousblackshale	−33.25	0.13	−1.95	31.86
77.60	303107high-02	Calcareousblackshale	−33.35	0.13	−1.95	31.97
77.75	303107high-03	Calcareousblackshale	−32.91	0.13	−2.30	31.16
77.75	303107high-03	Calcareousblackshale	−33.03	0.13	−2.30	31.29
77.80	303107low-01	Calcareousblackshale	−33.11	0.13	−2.37	31.29
77.80	303107low-01	Calcareousblackshale	−32.89	0.16	−2.37	31.07
Basal part of th eShuijingtuo Formation
77.91	303107low-02	Blacklimestone	−32.60	0.16	−2.29	30.85
77.95	303107-01a	Blacklimestone	−33.58	0.008	−3.00	31.15
77.99	303107-02a	Calcareousblackshale	−33.39	0.008
78.10	303107low-03	Blacklimestone	−32.51	0.16	−2.96	30.08
78.13	303107low-04	Calcareousblackshale	−33.22	0.13	−2.46	31.32
78.13	303107low-04	Calcareousblackshale	−32.98	0.13	−2.46	31.07
78.16	303107low-05	Blacklimestone	−32.90	0.13	−2.58	30.87
78.21	303108-01	Calcareousblackshale	−33.17	0.13	−2.52	31.21
78.21	303108-01	Calcareousblackshale	−32.89	0.13	−2.52	30.92
78.24	303108-02	Blacklimestone(pyrite-bearing)	−32.37	0.16	−2.73	30.17
78.28	303108-03	Calcareousblackshale	−33.15	0.16	−2.49	31.21
78.28	303108-03	Calcareousblackshale	−33.24	0.13	−2.49	31.31
78.35	303108-04	Calcareousblackshale	−33.04	0.16
78.35	303108-04	Calcareousblackshale	−33.12	0.13
78.38	303108-05	Calcareousblackshale	−33.07	0.16	−2.14	31.49
78.38	303108-05	Calcareousblackshale	−32.55	0.13	−2.14	30.95
78.44	303109-01a	Blacklimestone(fanstructure)	−33.96	0.008	−3.04	31.50
78.49	303109high-01	Sandylimestone	−31.22	0.16	−3.60	28.11
78.54	303109high-03	Poolysortedflatpebbleconglomerate	−31.64	0.13
78.66	303109high-05	Sandylimestone	−31.35	0.16	−3.84	28.00
78.72	303109high-06	Poolysortedflatpebbleconglomerate	−31.39	0.26	2.98	34.87
78.83	303109mid-01	Poolysortedflatpebbleconglomerate	−30.99	0.16	0.18	31.66
78.89	303109mid-02	Poolysortedflatpebbleconglomerate	−30.60	0.16	−4.70	26.38
78.95	303109low	Sandylimestone	−31.48	0.13	−4.95	27.02
YanjiaheFormation
79.03	303110	Calcareousblackshale	−32.22	0.16	0.49	33.25
79.03	303110	Calcareousblackshale	−32.54	0.13	0.49	33.57
79.07	303110-02	Calcareousblackshale	−32.21	0.16	0.1	32.8
79.07	303110-02	Calcareousblackshale	−32.24	0.16	0.1	32.8
79.095	303111-01	Laminatedblacklimestone	−32.17	0.13	−6.7	26.0
79.10	303111-02	Laminatedblacklimestone	−32.71	0.16	−9.0	24.2
79.11	303111-03	Laminatedblacklimestone	−31.78	0.16	−8.8	23.5
79.12	303111-04	Laminatedblacklimestone	−32.30	0.16	−8.7	24.1
79.13	303111-05	Laminatedblacklimestone	−32.19	0.16	−8.4	24.2
79.14	303111	Laminatedblacklimestone	−30.68	0.26	−8.57	22.55
79.14	303111-10	Laminatedblacklimestone	−31.90	0.16	−8.6	23.8
79.14	303111-10	Laminatedblacklimestone	−32.00	0.16	−8.6	23.9
79.14	303111-11	Laminatedblacklimestone	−31.91	0.16	−8.7	23.7
79.14	303111-11	Laminatedblacklimestone	−32.31	0.13	−8.7	24.1
79.16	303111-07	Laminatedblacklimestone	−32.58	0.16	−8.8	24.3
79.17	303111-08	Laminatedblacklimestone	−32.42	0.16	−9.3	23.7
79.17	303111-08	Laminatedblacklimestone	−32.14	0.16	−9.3	23.4
79.18	303111-09	Laminatedblacklimestone	−32.52	0.16	−8.7	24.4
79.18	303111-09	Laminatedblacklimestone	−32.03	0.16	−8.7	23.9
79.20	303112high	Calcareousblackshale	−32.55	0.13	−0.04	33.05
79.20	303112high	Calcareousblackshale	−32.31	0.16	−0.04	32.81
79.32	303112-01a	Calcareousblackshale	−32.64	0.008	0.04	33.22
79.36	303112-02a	Laminatedblacklimestone	−32.73	0.008	1.25	34.53
79.83	303113	Laminatedblacklimestone	−30.41	0.13	0.45	31.33
80.39	303202-01	Calcareousblackshale	−32.09	0.13	0.59	33.20
80.60	303202-02	Laminatedblacklimestone	−31.66	0.16	−2.60	29.57
81.65	303205-01	Laminatedblacklimestone	−31.28	0.16	3.28	35.05
81.77	303205-02	Calcareousblackshale	−32.69	0.13	1.56	34.80
81.85	303205-03	Laminatedblacklimestone	−31.40	0.16	3.08	34.98
82.71	303209	Laminatedblacklimestone	−29.77	0.16	3.58	33.80
82.98	303210-01	Calcareousblackshale	−32.34	0.13	2.04	34.92
82.98	303210-01	Calcareousblackshale	−31.91	0.13	2.04	34.46
83.14	303210-02	Laminatedblacklimestone	−32.38	0.13	2.38	35.29
83.14	303210-02	Laminatedblacklimestone	−32.39	0.13	2.38	35.31
84.94	303304high	Calcareousblackshale	−32.35	0.13	2.50	35.39
84.94	303304high	Calcareousblackshale	−32.42	0.16	2.50	35.45
86.46	303307	Calcareousblackshale	−31.89	0.16	1.79	34.20
86.46	303307	Calcareousblackshale	−31.71	0.16	1.79	34.01
87.60	303311	Laminatedblacklimestone	−31.68	0.13	3.06	35.24
87.82	303401-01	Calcareousblackshale	−31.84	0.16	3.00	35.36
87.89	303401-02	Laminatedblacklimestone	−31.63	0.16	3.66	35.79
89.10	303405-01a	Laminatedblacklimestone	−32.22	0.008	3.07	35.82
89.23	303405-02a	Calcareousblackshale	−32.44	0.368
90.19	303409-01	Calcareousblackshale	−31.60	0.13	3.01	35.12
90.31	303409-02	Laminatedblacklimestone	−31.24	0.13	3.81	35.54
91.63	303413	Laminatedblacklimestone	−31.42	0.13	3.90	35.82
93.85	303503	Laminatedblacklimestone	−31.15	0.16	2.46	34.10
95.46	303509-01	Laminatedblacklimestone	−31.48	0.13	3.95	35.93
95.62	303509-02	Calcareousblackshale	−31.82	0.13	0.79	33.13
95.68	303509-03	Blacklimestone	−31.79	0.13	4.24	36.54
96.80	303606-01	Blacklimestone	−32.15	0.16	−2.43	30.25
97.16	303606-02	Calcareousblackshale	−31.02	0.26	−2.20	29.31
97.39	303608	Laminatedblacklimestone	−32.51	0.16	−3.20	29.85
97.95	303611-01	Dolomiticlimestone	−32.14	0.26	−3.48	29.18
98.00	303611-02	Calcareousblackshale	−34.96	0.13
98.05	303611-03	Laminateddolomiticmuddylmestone	−35.23	0.13
98.21	303612-01	Nodulebearingblackconglomerate	−31.10	0.16	−3.59	28.00
98.92	303702	Calcareousblackshale	−36.39	0.13
99.20	303704A	Laminatedblacklimestone	−36.47	0.13	−3.73	33.41
99.20	303704A	Laminatedblacklimestone	−36.65	0.13	−3.73	33.60
99.72	303706	Calcareousblackshale	−35.72	0.13	−4.51	31.86
99.72	303706	Calcareousblackshale	−35.93	0.13	−4.51	32.07
100.21	303802	Calcareousblackshale	−36.50	0.13	−3.13	34.04
100.21	303802	Calcareousblackshale	−36.66	0.13	−3.13	34.21
100.94	303807-01	Calcareousblackshale	−36.31	0.13
100.94	303807-01	Calcareousblackshale	−36.55	0.13
100.99	303807-02	Sandyblacklimestone	−34.87	0.16
101.72	303903	Calcareousblackshale	−35.79	0.16
101.72	303903	Calcareousblackshale	−35.81	0.16
102.71	304002	Blackmudlayer	−31.35	0.26
103.31	304006-01	Calcareousblackshale	−37.15	0.16	−4.22	33.63
103.31	304006-01	Calcareousblackshale	−36.93	0.16	−4.22	33.40
103.38	304006-02	Laminatedblacklimestone	−35.39	0.13	−4.24	31.79
104.04	304103-01	Calcareousblackshale(pyrite-bearing)	−36.67	0.13	−5.20	32.14
104.11	304103-02	Calcareousblackshale	−32.37	0.16
104.19	304103-03	Calcareousblackshale	−36.61	0.13	−4.70	32.58
104.19	304103-03	Calcareousblackshale	−36.74	0.13	−4.70	32.72
104.60	304201-01	Calcareousblackshale	−36.91	0.13
104.62	304201-02	Calcareousblackshale	−36.59	0.13	−4.62	32.65
104.62	304201-02	Calcareousblackshale	−36.83	0.16	−4.62	32.90
104.70	304201-03	Laminatedblacklimestone	−35.84	0.13	−5.09	31.39
104.70	304201-03	Laminatedblacklimestone	−35.94	0.16	−5.09	31.50
104.78	304202-01	Calcareousblackshale	−36.81	0.13	−4.76	32.73
104.78	304202-01	Calcareousblackshale	−36.28	0.13	−4.76	32.18
104.78	304202-01	Calcareousblackshale	−36.28	0.13	−4.76	32.18
105.79	304302	Greydolostone	−29.61	0.16	−6.45	23.58
105.79	304302	Greydolostone	−29.66	0.16	−6.45	23.64
105.95	304303	Greydolostone	−32.43	0.16	−6.73	26.21
107.28	304405	Laminateddolomiticmuddylmestone	−29.80	0.16
107.67	304407	Dolomiticlimestone	−29.08	0.26	−6.81	22.67
108.97	304508A	Laminateddolomiticmuddylmestone	−28.07	0.16
108.97	304508A	Laminateddolomiticmuddylmestone	−27.52	0.26
109.10	304508B	Laminatedmuddylimestone	−30.60	0.26	−5.83	25.23
109.64	304603	Laminateddolomiticmuddylimestone	−28.43	0.26	−5.84	22.99
110.76	304702-01	Dolomiticlimestone	−26.81	0.16
110.86	304707-02	Dolomiticlimestone	−28.89	0.26	−5.72	23.58
111.36	304705	Calcareousblackshale	−30.78	0.16
111.66	304707-01	Dolomiticlimestone	−31.10	0.26	−3.62	27.97
112.22	304801-01	Blackmudlayer	−28.37	0.16	−4.00	24.77
112.30	304801-02	Dolomiticlimestone	−27.27	0.26	−4.61	23.03
112.57	304803	Dolomiticlimestone	−32.00	0.16	−3.49	29.02
113.17	304806	Laminateddolomiticmuddylimestone	−28.08	0.16	−3.42	25.06
113.82	304902	Greydolostone	−27.77	0.26	−3.42	24.73
114.48	304905-01	Laminateddolomiticmuddylimestone	−27.91	0.26	−2.34	25.96
114.65	304905-02	Laminateddolomiticmuddylimestone	−27.52	0.26	−2.49	25.42
115.45	304910	Laminateddolomiticmuddylimestone	−27.96	0.26	−2.18	26.17
116.40	304914	Laminateddolomiticmuddylimestone	−29.89	0.16	−2.16	28.18
116.68	305001	Greydolostone	−28.85	0.26	−2.47	26.81
116.79	305002	Laminateddolomiticmuddylimestone	−31.56	0.16	−1.76	30.31
117.78	305009	Dolomiticlimestone	−28.63	0.26	−1.53	27.51
117.78	305009	Dolomiticlimestone	−28.99	0.26	−1.53	27.89
118.02	305010-01	Laminatedgreydolostone	−29.76	0.16	−1.73	28.48
118.04	305010-02	Laminatedgreydolostone	−30.98	0.26	−1.58	29.89
118.84	305015	Laminateddolomiticmuddylimestone	−31.16	0.16	−0.77	30.89
119.16	305102-01	Laminateddolomiticmuddylimestone	−32.00	0.16	0.11	32.64
119.21	305102-02	Laminateddolomiticmuddylimestone	−30.04	0.16	0.07	30.56
119.74	305105	Laminateddolomiticmuddylimestone	−27.25	0.16	−0.69	26.93
120.72	305110	Laminateddolomiticmuddylimestone	−30.53	0.16	−0.61	30.39
121.04	305201	Laminateddolomiticmuddylimestone	−31.30	0.16	−0.79	31.00
121.10	305202-01a	Laminateddolomiticmuddylimestone	−23.70	0.008	0.15	24.14
121.18	305202-02a	Calcareousblackshale	−30.52	0.008	0.22	31.21
121.24	305203	Greydolostone	−26.91	0.26	0.01	27.29
121.31	305204-01	Calcareousblackshale	−28.04	0.16	0.24	28.67
121.34	305204-02	Greydolostone	−27.06	0.26	0.17	27.60
121.50	305206-02	Greydolostone	−26.06	0.16
DengyingFormation(Baimatuomember)
121.59	305207-02	Blackmudlayer	−27.78	0.16	0.60	28.78
121.66	305208-01a	Greydolostone	−24.27	0.008	0.66	25.23
137.03	305707-01a	Greydolostone	−29.67	0.008	1.10	31.22
Table S6. The geochemical data of Li et al.63.
Sample	Stratigraphic unit	Lithology	Height	δ13Ccarb	δ18Ocarb
			(m)	(PDB, ‰）	(PDB, ‰）
XT-6	ShiyantouFm.	Calcareoussiltstone	284.1	−5.77	−15.71
XT-5	ShiyantouFm.	Calcareoussiltstone	282.6	−13.06	−18.30
XT-4	ShiyantouFm.	Calcareoussiltstone	281.3	−11.11	−17.09
XT-3	ShiyantouFm.	Calcareoussiltstone	280.3	−12.29	−18.31
XT-2	ShiyantouFm.	Calcareoussiltstone	279.3	−0.42	−14.02
XT-1	ShiyantouFm.	Calcareoussiltstone	279.0	0.64	−14.71
XT-101	DahaiMb.,ZhujiaqingFm.	Limestone	278.9	−4.11	−14.96
XT-102	DahaiMb.,ZhujiaqingFm.	Limestone	278.3	−0.25	−14.83
XT-103	DahaiMb.,ZhujiaqingFm.	Limestone	277.9	−0.94	−14.49
XT-104	DahaiMb.,ZhujiaqingFm.	Limestone	276.9	−0.19	−14.91
XT-105	DahaiMb.,ZhujiaqingFm.	Limestone	276.1	−0.10	−15.11
XT-106	DahaiMb.,ZhujiaqingFm.	Limestone	275.5	−0.22	−15.11
XT-107	DahaiMb.,ZhujiaqingFm.	Limestone	274.5	−0.24	−15.10
XT-108	DahaiMb.,ZhujiaqingFm.	Limestone	273.8	1.04	−15.20
XT-109	DahaiMb.,ZhujiaqingFm.	Limestone	273.0	3.71	−10.88
XT-110	DahaiMb.,ZhujiaqingFm.	Limestone	272.5	4.16	−11.89
XT-111	DahaiMb.,ZhujiaqingFm.	Limestone	270.5	5.52	−11.18
XT-112	DahaiMb.,ZhujiaqingFm.	Limestone	269.9	5.74	−12.58
XT-113	DahaiMb.,ZhujiaqingFm.	Limestone	268.7	6.19	−12.32
XT-114	DahaiMb.,ZhujiaqingFm.	Limestone	267.3	6.47	−12.30
XT-115	DahaiMb.,ZhujiaqingFm.	Limestone	265.3	5.68	−12.46
XT-116	DahaiMb.,ZhujiaqingFm.	Limestone	263.3	5.92	−12.47
XT-117	DahaiMb.,ZhujiaqingFm.	Limestone	261.9	7.22	−11.46
XT-118	DahaiMb.,ZhujiaqingFm.	Limestone	260.7	6.13	−11.46
XT-119	DahaiMb.,ZhujiaqingFm.	Limestone	259.4	6.96	−11.30
XT-120	DahaiMb.,ZhujiaqingFm.	Limestone	258.2	7.06	−10.99
XT-121	DahaiMb.,ZhujiaqingFm.	Limestone	257.2	6.69	−10.99
XT-122	DahaiMb.,ZhujiaqingFm.	Limestone	255.2	5.99	−11.64
XT-123	DahaiMb.,ZhujiaqingFm.	Limestone	253.9	6.26	−11.80
XT-124	DahaiMb.,ZhujiaqingFm.	Limestone	252.9	6.46	−11.91
XT-125	DahaiMb.,ZhujiaqingFm.	Limestone	251.7	6.66	−12.08
XT-126	DahaiMb.,ZhujiaqingFm.	Limestone	250.5	6.62	−11.82
XT-127	DahaiMb.,ZhujiaqingFm.	Limestone	248.6	6.68	−11.92
XT-128	DahaiMb.,ZhujiaqingFm.	Limestone	246.7	6.86	−10.90
XT-129	DahaiMb.,ZhujiaqingFm.	Limestone	245.9	7.10	−10.78
XT-130	DahaiMb.,ZhujiaqingFm.	Limestone	244.3	6.71	−11.28
XT-131	DahaiMb.,ZhujiaqingFm.	Limestone	243.3	6.94	−11.12
XT-132	DahaiMb.,ZhujiaqingFm.	Limestone	241.8	7.32	−11.24
XT-133	DahaiMb.,ZhujiaqingFm.	Limestone	240.7	6.47	−12.00
XT-134	DahaiMb.,ZhujiaqingFm.	Limestone	239.5	7.11	−12.07
XT-135	DahaiMb.,ZhujiaqingFm.	Limestone	237.5	7.15	−12.17
XT-136	DahaiMb.,ZhujiaqingFm.	Limestone	235.9	7.18	−12.46
XT-137	DahaiMb.,ZhujiaqingFm.	Limestone	234.9	6.92	−12.66
XT-138	DahaiMb.,ZhujiaqingFm.	Limestone	233.3	7.11	−10.90
XT-139	DahaiMb.,ZhujiaqingFm.	Limestone	231.7	6.39	−12.17
XT-140	DahaiMb.,ZhujiaqingFm.	Limestone	230.8	5.96	−12.07
XT-141	DahaiMb.,ZhujiaqingFm.	Limestone	229.4	6.27	−12.16
XT-142	DahaiMb.,ZhujiaqingFm.	Limestone	228.3	6.25	−12.33
XT-143	DahaiMb.,ZhujiaqingFm.	Limestone	226.6	6.72	−12.25
XT-144	DahaiMb.,ZhujiaqingFm.	Limestone	224.6	6.34	−11.99
XT-145	DahaiMb.,ZhujiaqingFm.	Limestone	222.6	6.53	−11.36
XT-146	DahaiMb.,ZhujiaqingFm.	Limestone	221.1	5.87	−12.06
XT-147	DahaiMb.,ZhujiaqingFm.	Limestone	219.6	6.29	−12.09
XT-148	DahaiMb.,ZhujiaqingFm.	Limestone	218.1	5.83	−11.84
XT-149	DahaiMb.,ZhujiaqingFm.	Limestone	217.1	4.63	−11.36
XT-150	DahaiMb.,ZhujiaqingFm.	Limestone	215.6	4.73	−11.15
XT-151	DahaiMb.,ZhujiaqingFm.	Limestone	214.5	2.15	−11.66
XT-152	DahaiMb.,ZhujiaqingFm.	Limestone	214.1	2.32	−11.84
XT-153	DahaiMb.,ZhujiaqingFm.	Limestone	213.1	1.05	−11.82
XT-154	DahaiMb.,ZhujiaqingFm.	Limestone	212.3	0.87	−11.78
XT-155	DahaiMb.,ZhujiaqingFm.	Limestone	211.3	1.37	−11.51
XT-156	DahaiMb.,ZhujiaqingFm.	Limestone	210.7	0.92	−11.52
XT-157	ZhongyicunMb.,ZhujiaqingFm.	Phosphaticlimestone	210.7	1.05	−10.82
XT-158	ZhongyicunMb.,ZhujiaqingFm.	Phosphaticlimestone	209.2	−1.36	−10.70
XT-159	ZhongyicunMb.,ZhujiaqingFm.	Calcareousphosphorite	208.6	−0.58	−10.79
XT-160	ZhongyicunMb.,ZhujiaqingFm.	Calcareousphosphorite	207.3	−0.87	−10.59
XT-161	ZhongyicunMb.,ZhujiaqingFm.	Calcareousphosphorite	206.3	0.02	−10.53
XT-162	ZhongyicunMb.,ZhujiaqingFm.	Calcareousphosphorite	206.0	−6.04	−13.50
XT-165	ZhongyicunMb.,ZhujiaqingFm.	Phosphaticlimestone	204.0	−6.44	−13.10
XT-166	ZhongyicunMb.,ZhujiaqingFm.	Dolomiticphosphorite	203.0	−8.74	−14.70
XT-168	ZhongyicunMb.,ZhujiaqingFm.	Calcareousphosphorite	201.1	−2.89	−11.11
XT-169	ZhongyicunMb.,ZhujiaqingFm.	Calcareousphosphorite	200.4	−3.64	−10.33
XT-170	ZhongyicunMb.,ZhujiaqingFm.	Calcareousphosphorite	200.0	−5.21	−10.10
XT-174	ZhongyicunMb.,ZhujiaqingFm.	Calcareousphosphorite	196.2	−1.89	−10.02
XT-176	ZhongyicunMb.,ZhujiaqingFm.	Calcareousphosphorite	195.4	−3.55	−11.19
XT-178	ZhongyicunMb.,ZhujiaqingFm.	Calcareousphosphorite	193.5	−2.97	−9.95
XT-180	ZhongyicunMb.,ZhujiaqingFm.	Calcareousphosphorite	190.5	−3.18	−9.88
XT-182	ZhongyicunMb.,ZhujiaqingFm.	Calcareousphosphorite	188.2	−4.86	−10.70
XT-183	ZhongyicunMb.,ZhujiaqingFm.	Calcareousphosphorite	187.2	−10.30	−14.35
XT-184	ZhongyicunMb.,ZhujiaqingFm.	Calcareousphosphorite	186.2	−8.81	−12.60
XT-185	ZhongyicunMb.,ZhujiaqingFm.	Calcareousphosphorite	185.2	−7.89	−11.94
XT-186	ZhongyicunMb.,ZhujiaqingFm.	Calcareousphosphorite	183.9	−5.52	−10.52
XT-187	ZhongyicunMb.,ZhujiaqingFm.	Calcareousphosphorite	182.9	−10.27	−13.80
XT-188	ZhongyicunMb.,ZhujiaqingFm.	Calcareousphosphorite	181.9	−7.37	−11.09
XT-189	ZhongyicunMb.,ZhujiaqingFm.	Calcareousphosphorite	180.9	−2.03	−9.04
XT-190	ZhongyicunMb.,ZhujiaqingFm.	Calcareousphosphorite	179.9	−5.29	−9.02
XT-191	ZhongyicunMb.,ZhujiaqingFm.	Limestone	178.9	−8.39	−12.49
XT-192	ZhongyicunMb.,ZhujiaqingFm.	Limestone	178.4	−1.40	−9.76
XT-193	ZhongyicunMb.,ZhujiaqingFm.	Limestone	177.4	−5.06	−9.03
XT-194	ZhongyicunMb.,ZhujiaqingFm.	Phosphaticlimestone	176.4	−4.39	−10.48
XT-195	ZhongyicunMb.,ZhujiaqingFm.	Phosphaticlimestone	175.4	−2.64	−9.84
XT-196	ZhongyicunMb.,ZhujiaqingFm.	Limestone	174.4	−4.39	−9.98
XT-197	ZhongyicunMb.,ZhujiaqingFm.	Phosphaticlimestone	173.4	−4.23	−9.58
XT-198	ZhongyicunMb.,ZhujiaqingFm.	Dolomiticphosphorite	172.0	−3.58	−7.92
XT-201	ZhongyicunMb.,ZhujiaqingFm.	Phosphaticdolostone	168.7	−4.38	−10.01
XT-202	ZhongyicunMb.,ZhujiaqingFm.	Phosphaticdolostone	168.5	−5.26	−9.04
XT-203	ZhongyicunMb.,ZhujiaqingFm.	Dolomiticphosphorite	168.3	−8.15	−12.29
XT-204	ZhongyicunMb.,ZhujiaqingFm.	Phosphaticdolostone	168.1	−4.32	−8.50
XT-206	ZhongyicunMb.,ZhujiaqingFm.	Dolomiticphosphorite	166.5	−10.43	−12.71
XT-208	ZhongyicunMb.,ZhujiaqingFm.	Dolomiticphosphorite	165.9	−7.73	−11.83
XT-209	ZhongyicunMb.,ZhujiaqingFm.	Phosphaticdolostone	165.4	−5.87	−6.52
XT-211	ZhongyicunMb.,ZhujiaqingFm.	Dolomiticphosphorite	163.6	b.d.l.	b.d.l.
XT-212	ZhongyicunMb.,ZhujiaqingFm.	Dolomiticphosphorite	162.5	−4.84	−10.23
XT-214	ZhongyicunMb.,ZhujiaqingFm.	Dolomiticphosphorite	161.2	−4.41	−10.37
XT-215	ZhongyicunMb.,ZhujiaqingFm.	Dolomiticphosphorite	160.2	−3.30	−9.68
XT-216	ZhongyicunMb.,ZhujiaqingFm.	Phosphaticlimestone	159.4	−10.37	−12.71
XT-222	ZhongyicunMb.,ZhujiaqingFm.	Dolomiticphosphorite	154.5	−4.73	−9.90
XT-224	ZhongyicunMb.,ZhujiaqingFm.	Dolomiticphosphorite	152.5	−3.41	−9.38
XT-227	ZhongyicunMb.,ZhujiaqingFm.	Dolomiticphosphorite	149.6	−9.88	−14.37
XT-230	ZhongyicunMb.,ZhujiaqingFm.	Phosphaticdolostone	137.7	−5.23	−8.38
XT-231	ZhongyicunMb.,ZhujiaqingFm.	Phosphaticdolostone	137.0	−4.22	−9.01
XT-232	ZhongyicunMb.,ZhujiaqingFm.	Dolomiticphosphorite	136.2	−4.66	−11.39
XT-234	ZhongyicunMb.,ZhujiaqingFm.	Phosphaticdolostone	134.7	−5.27	−8.24
XT-238	DaibuMb.,ZhujiaqingFm.	Dolomiticchert	106.9	−5.51	−9.07
XT-240	DaibuMb.,ZhujiaqingFm.	Dolomiticchert	104.4	−4.24	−11.10
XT-241	DaibuMb.,ZhujiaqingFm.	Dolomiticchert	103.6	−4.86	−8.40
XT-242	DaibuMb.,ZhujiaqingFm.	Dolomiticchert	102.7	−5.18	−8.44
XT-243	DaibuMb.,ZhujiaqingFm.	Dolomiticchert	102.0	−5.83	−8.01
XT-244	DaibuMb.,ZhujiaqingFm.	Dolomiticchert	100.0	−4.33	−9.59
XT-245	DaibuMb.,ZhujiaqingFm.	Dolomiticchert	98.9	−13.40	−16.97
XT-246	DaibuMb.,ZhujiaqingFm.	Dolomiticchert	97.9	−7.27	−7.62
XT-247	DaibuMb.,ZhujiaqingFm.	Dolomiticchert	96.9	−6.29	−8.65
XT-248	DaibuMb.,ZhujiaqingFm.	Dolomiticchert	95.4	−7.22	−7.66
XT-249	DaibuMb.,ZhujiaqingFm.	Dolomiticchert	93.9	−7.16	−8.37
XT-250	DaibuMb.,ZhujiaqingFm.	Dolomiticchert	92.9	−7.51	−7.92
XT-251	DaibuMb.,ZhujiaqingFm.	Dolomiticchert	91.0	−13.90	−16.85
XT-252	DaibuMb.,ZhujiaqingFm.	Dolomiticchert	89.7	−8.12	−9.05
XT-253	DaibuMb.,ZhujiaqingFm.	Dolomiticchert	87.7	−13.51	−17.97
XT-254	DaibuMb.,ZhujiaqingFm.	Dolomiticchert	86.8	−14.21	−18.34
XT-255	DaibuMb.,ZhujiaqingFm.	Dolomiticchert	85.8	−8.67	−11.63
XT-256	DaibuMb.,ZhujiaqingFm.	Siliceousdolostone	85.2	−9.11	−7.47
XT-257	DaibuMb.,ZhujiaqingFm.	Dolomiticchert	82.6	−8.50	−10.44
XT-258	DaibuMb.,ZhujiaqingFm.	Dolomiticchert	81.6	−7.96	−9.83
XT-259	DaibuMb.,ZhujiaqingFm.	Siliceousdolostone	80.6	−12.18	−7.09
XT-260	DaibuMb.,ZhujiaqingFm.	Siliceousdolostone	78.6	−7.84	−6.96
XT-263	DaibuMb.,ZhujiaqingFm.	Dolomiticchert	75.7	−5.81	−10.07
XT-264	BaiyanshaoMb.,DengyingFm.	Dolostone	75.6	−2.62	−7.89
XT-265	BaiyanshaoMb.,DengyingFm.	Dolostone	74.9	−2.29	−8.07
XT-266	BaiyanshaoMb.,DengyingFm.	Dolostone	74.3	−1.55	−8.06
XT-267	BaiyanshaoMb.,DengyingFm.	Dolostone	73.0	−0.86	−8.13
XT-268	BaiyanshaoMb.,DengyingFm.	Dolostone	72.1	−0.80	−8.16
XT-269	BaiyanshaoMb.,DengyingFm.	Dolostone	71.3	−0.77	−7.05
XT-270	BaiyanshaoMb.,DengyingFm.	Dolostone	70.0	0.19	−7.75
XT-271	BaiyanshaoMb.,DengyingFm.	Dolostone	69.6	0.41	−7.55
XT-272	BaiyanshaoMb.,DengyingFm.	Dolostone	68.9	0.88	−6.21
XT-273	BaiyanshaoMb.,DengyingFm.	Dolostone	68.2	1.10	−7.55
XT-274	BaiyanshaoMb.,DengyingFm.	Dolostone	67.6	0.55	−8.33
XT-275	BaiyanshaoMb.,DengyingFm.	Dolostone	67.0	0.62	−9.08
XT-276	BaiyanshaoMb.,DengyingFm.	Dolostone	66.1	0.65	−8.37
XT-277	BaiyanshaoMb.,DengyingFm.	Dolostone	64.2	1.21	−3.50
XT-278	BaiyanshaoMb.,DengyingFm.	Dolostone	63.2	0.68	−6.57
XT-279	BaiyanshaoMb.,DengyingFm.	Dolostone	61.4	0.90	−9.85
XT-280	BaiyanshaoMb.,DengyingFm.	Dolostone	60.4	1.23	−6.59
XT-281	BaiyanshaoMb.,DengyingFm.	Dolostone	58.4	1.45	−3.90
XT-282	BaiyanshaoMb.,DengyingFm.	Dolostone	56.4	0.60	−3.15
XT-283	BaiyanshaoMb.,DengyingFm.	Dolostone	54.4	0.55	−6.39
XT-284	BaiyanshaoMb.,DengyingFm.	Dolostone	51.4	1.36	−6.46
XT-285	BaiyanshaoMb.,DengyingFm.	Dolostone	48.4	1.35	−6.49
XT-286	BaiyanshaoMb.,DengyingFm.	Dolostone	46.4	1.38	−5.39
XT-287	BaiyanshaoMb.,DengyingFm.	Dolostone	43.9	1.22	−7.18
XT-288	BaiyanshaoMb.,DengyingFm.	Dolostone	42.4	0.84	−8.01
XT-289	BaiyanshaoMb.,DengyingFm.	Dolostone	41.4	1.23	−6.84
XT-290	BaiyanshaoMb.,DengyingFm.	Dolostone	39.6	1.48	−5.62
XT-291	BaiyanshaoMb.,DengyingFm.	Dolostone	38.2	0.86	−6.83
XT-292	BaiyanshaoMb.,DengyingFm.	Dolostone	36.9	1.47	−3.90
XT-293	BaiyanshaoMb.,DengyingFm.	Dolostone	34.7	1.00	−7.20
XT-294	BaiyanshaoMb.,DengyingFm.	Dolostone	33.1	0.78	−6.81
XT-296	BaiyanshaoMb.,DengyingFm.	Dolostone	29.3	1.77	−6.91
XT-297	BaiyanshaoMb.,DengyingFm.	Dolostone	27.3	2.26	−5.73
XT-298	BaiyanshaoMb.,DengyingFm.	Dolostone	25.3	2.27	−6.55
XT-299	BaiyanshaoMb.,DengyingFm.	Dolostone	23.3	2.32	−6.23
XT-300	BaiyanshaoMb.,DengyingFm.	Dolostone	21.3	1.43	−6.31
XT-301	BaiyanshaoMb.,DengyingFm.	Dolostone	19.5	2.64	−5.15
XT-302	BaiyanshaoMb.,DengyingFm.	Dolostone	18.2	3.02	−5.92
XT-303	BaiyanshaoMb.,DengyingFm.	Dolostone	17.2	3.03	−4.43
XT-304	BaiyanshaoMb.,DengyingFm.	Dolostone	15.0	2.50	−3.65
XT-305	BaiyanshaoMb.,DengyingFm.	Dolostone	12.9	2.44	−3.96
XT-306	BaiyanshaoMb.,DengyingFm.	Dolostone	11.0	2.64	−6.20
XT-307	BaiyanshaoMb.,DengyingFm.	Dolostone	9.2	0.06	−5.66
XT-308	BaiyanshaoMb.,DengyingFm.	Dolostone	7.9	2.17	−5.79
XT-309	BaiyanshaoMb.,DengyingFm.	Dolostone	6.7	2.55	−6.82
XT-310	BaiyanshaoMb.,DengyingFm.	Dolostone	4.6	2.33	−4.04
XT-311	BaiyanshaoMb.,DengyingFm.	Dolostone	2.5	1.83	−5.95
XT-312	BaiyanshaoMb.,DengyingFm.	Dolostone	0.0	2.98	−3.52
XT-313	DonglongtanMb.,DengyingFm.	Dolostone	−20.0	1.30	−5.64
XT-314	DonglongtanMb.,DengyingFm.	Dolostone	−22.0	1.30	−6.83
XT−315	DonglongtanMb.,DengyingFm.	Dolostone	−24.0	1.25	−4.39
XT-316	DonglongtanMb.,DengyingFm.	Dolostone	−26.0	0.82	−7.43
XT-317	DonglongtanMb.,DengyingFm.	Dolostone	−28.0	1.15	−5.66
XT-318	DonglongtanMb.,DengyingFm.	Dolostone	−30.0	0.96	−7.06
XT−319	DonglongtanMb.,DengyingFm.	Dolostone	−32.0	0.11	−6.27
XT-320	DonglongtanMb.,DengyingFm.	Dolostone	−34.0	0.71	−6.93
XT-321	DonglongtanMb.,DengyingFm.	Dolostone	−36.0	0.90	−7.08
XT-322	DonglongtanMb.,DengyingFm.	Dolostone	−37.0	0.79	−7.38
Table S7. The geochemical data of Jiang et al.56
Stratigraphic unit	Sample No.	Strat. Height	Lithology	δ13C	δ18O	TOC%	δ13Corg	Δδ13C	Notice
				(VPDB, ‰）	(VPDB, ‰）		(VPDB, ‰)	(VPDB, ‰)
Section 1: Jiuqunao section, Yichang, Hubei Province, China (GPS coordinates: N30º53.130´, E110º52.074´)
Dengying Formation	JQDY-56	0	Dolostone	2.173	-5.895	0.0243853	-25.9727	28.1457	Ediacaran
Dengying Formation	JQDY-57	1.5	Dolostone	1.996	-5.99	0.0274631	-26.0652	28.0612	Ediacaran
Dengying Formation	JQDY-58	3	Dolostone	1.981	-6.323	0.0318184	-26.412	28.393	Ediacaran
Dengying Formation	JQDY-59	4.5	Dolostone	2.135	-5.963	0.0201851	-25.0347	27.1697	Ediacaran
Dengying Formation	JQDY-60	6	Dolostone	1.984	-6.301	0.0309024	-26.067	28.051	Ediacaran
Dengying Formation	JQN-0.0	7	Dolostone	0.412	-5.851				Ediacaran
Dengying Formation	JQN-0.5	7.5	Dolostone	0.525	-5.978	0.0219951	-26.5049	27.0299	Ediacaran
Dengying Formation	JQN-1.0	8	Dolostone	0.998	-5.75	0.01	-26.1472	27.1453	Ediacaran
Dengying Formation	JQN-1.5	8.5	Dolostone	0.041	-6.013	0.01	-26.128	26.169	Ediacaran
Dengying Formation	JQN-2.0	9	Dolostone	0.308	-6.405	0.0223741	-25.8388	26.1468	Ediacaran
Dengying Formation	JQN-2.5	9.5	Dolostone	0.048	-6.146	0.0443442	-26.4673	26.5153	Ediacaran
Dengying Formation	JQN-3.0	10	Dolostone	0.276	-5.782	0.0268982	-26.151	26.427	Ediacaran
Yanjiahe Formation	JQN-3.5	10.5	Cherty dolostone	-0.425	-5.708	0.024964	-27.0702	26.6452	Nemakit-Daldynian?
Yanjiahe Formation	JQN-4.0	11	Cherty dolostone	-0.1	-6.028	0.01	-28.2	28.1	Nemakit-Daldynian?
Yanjiahe Formation	JQN-4.5	11.5	Cherty dolostone	-0.076	-5.912	0.0299215	-27.3186	27.2426	Nemakit-Daldynian?
Yanjiahe Formation	JQN-5.0	12	Cherty dolostone	-0.041	-5.773	0.0227947	-28.2835	28.2425	Nemakit-Daldynian?
Yanjiahe Formation	JQN-5.5	12.5	Cherty dolostone	0.242	-5.792	0.0243658	-28.2441	28.4861	Nemakit-Daldynian?
Yanjiahe Formation	JQN-6.0	13	Cherty dolostone	-0.291	-6.093	0.0296883	-27.1817	26.8707	Nemakit-Daldynian?
Yanjiahe Formation	JQN-6.5	13.5	Cherty dolostone	-0.812	-5.573				Nemakit-Daldynian?
Yanjiahe Formation	JQN-7.2	14.2	Cherty dolostone	-2.702	-5.917	0.0260668	-27.0042	24.3022	Nemakit-Daldynian?
Yanjiahe Formation	JQN-8.0	15	Silty dolostone	-3.128	-5.919				Nemakit-Daldynian?
Yanjiahe Formation	JQN-8.5	15.5	Silty dolostone	-3.23	-6.072	0.0312637	-27.9196	24.6896	Nemakit-Daldynian?
Yanjiahe Formation	JQN-9.0	16	Silty dolostone	-3.557	-6.185	0.0405675	-26.7681	23.2111	Nemakit-Daldynian?
Yanjiahe Formation	JQN-9.5	16.5	Silty dolostone	-1.973	-5.935	0.0290934	-27.3983	25.4253	Nemakit-Daldynian?
Yanjiahe Formation	JQN-10.0	17	Cherty dolostone	-2.393	-5.936	0.0360337	-26.7058	24.3128	Nemakit-Daldynian?
Yanjiahe Formation	JQN-10.5	17.5	Silty dolostone	-2.762	-7.046	0.029224	-27.2719	24.5099	Nemakit-Daldynian?
Yanjiahe Formation	JQN-11.0	18	Cherty dolostone	-2.614	-5.751	0.0385664	-27.9001	25.2861	Nemakit-Daldynian?
Yanjiahe Formation	JQN-11.5	18.5	Silty dolostone	-2.754	-5.696	0.0325729	-28.3658	25.6118	Nemakit-Daldynian?
Yanjiahe Formation	JQN-12.0	19	Cherty dolostone	-2.967	-6.334	0.0276469	-27.8778	24.9108	Nemakit-Daldynian?
Yanjiahe Formation	JQN-12.5	19.5	Silty dolostone	-2.875	-5.941	0.0148008	-27.1529	24.2779	Nemakit-Daldynian?
Yanjiahe Formation	JQN-12.6	19.6	Black chert			0.112381	-33.4347		Nemakit-Daldynian
Yanjiahe Formation	JQN-12.6B	19.66	Black chert			0.120331	-33.5759		Nemakit-Daldynian
Yanjiahe Formation	JQN-12.7	19.7	Black chert			0.113195	-32.7687		Nemakit-Daldynian
Yanjiahe Formation	JQN-12.9	19.9	Siliceous shale			0.308935	-34.3948		Nemakit-Daldynian
Yanjiahe Formation	JQN-12.9D	19.95	Siliceous shale			0.388132	-34.1982		Nemakit-Daldynian
Yanjiahe Formation	JQN-13.0	20	Cherty dolostone	-2.4356	-6.2125	0.352947	-33.7866	31.351	Nemakit-Daldynian
Yanjiahe Formation	JQN-13.2	20.2	Black chert			0.312987	-34.8948		Nemakit-Daldynian
Yanjiahe Formation	JQN-13.3	20.3	Black shale			0.372255	-35.1912		Nemakit-Daldynian
Yanjiahe Formation	JQN-13.6	20.6	Black shale			0.342532	-33.7578		Nemakit-Daldynian
Yanjiahe Formation	JQN-13.7	20.7	Cherty dolostone	-1.8254	-5.78312	0.203652	-33.3055	31.4801	Nemakit-Daldynian
Yanjiahe Formation	JQN-13.7A	20.72	Siliceous shale			0.473853	-33.5338		Nemakit-Daldynian
Yanjiahe Formation	JQN-13.7B	20.74	Siliceous shale			0.693057	-33.8148		Nemakit-Daldynian
Yanjiahe Formation	JQN-13.8	20.8	Siliceous shale			0.603584	-33.9923		Nemakit-Daldynian
Yanjiahe Formation	JQN-13.9	20.9	Dolomitic siltstone			0.263119	-33.3213		Nemakit-Daldynian
Yanjiahe Formation	JQN-14.1	21.1	Silty dolostone	-0.12235	-6.7823	0.319344	-32.6874	32.565	Nemakit-Daldynian
Yanjiahe Formation	JQN-14.5	21.5	Silty dolostone	1.711	-8.357	1.0208	-32.8808	34.5918	Nemakit-Daldynian
Yanjiahe Formation	JQN-14.6	21.6	Dolomitic siltstone			1.29633	-32.1633		Nemakit-Daldynian
Yanjiahe Formation	JQN-15.0	22	Shaly limestone	2.604	-9.226	0.967388	-32.9133	35.5173	Nemakit-Daldynian
Yanjiahe Formation	JQN-15.1	22.1	Shaly limestone			1.22466	-32.285		Nemakit-Daldynian
Yanjiahe Formation	JQN-15.3	22.3	Shaly limestone	2.482	-8.838	0.855014	-32.9263	35.4083	Nemakit-Daldynian
Yanjiahe Formation	JQN-15.5	22.5	Shaly limestone			1.76487	-32.1981		Nemakit-Daldynian
Yanjiahe Formation	JQN-16.0	23	Shaly limestone	1.614	-6.662	1.29742	-32.4356	34.0496	Nemakit-Daldynian
Yanjiahe Formation	JQN-16.1	23.1	Shaly limestone	2.328	-5.41	1.34069	-32.3547	34.6827	Nemakit-Daldynian
Yanjiahe Formation	JQN-16.3	23.3	Shaly limestone	3.323	-8.727	0.927334	-31.8778	35.2008	Nemakit-Daldynian
Yanjiahe Formation	JQN-16.5	23.5	Shaly limestone	1.831	-8.17	0.620009	-32.6447	34.4757	Nemakit-Daldynian
Yanjiahe Formation	JQN-17.0	24	Shaly limestone	0.36	-9.255	0.560166	-32.3064	32.6664	Nemakit-Daldynian
Yanjiahe Formation	JQN-18.5	25.5	Shaly limestone	0.231	-8.726	0.603877	-32.4223	32.6533	Nemakit-Daldynian
Yanjiahe Formation	JQN-19.0	26	Shaly limestone	1.834	-7.244	1.07127	-32.5499	34.3839	Nemakit-Daldynian
Yanjiahe Formation	JQN-19.1	26.1	Shaly limestone	1.757	-6.093	1.18396	-32.4412	34.1982	Nemakit-Daldynian
Yanjiahe Formation	JQN-19.5	26.5	Shaly limestone	1.899	-6.18	1.22262	-32.4644	34.3634	Nemakit-Daldynian
Yanjiahe Formation	JQN-19.6	26.6	Shaly limestone	1.841	-6.345	1.61137	-32.6958	34.5368	Nemakit-Daldynian
Yanjiahe Formation	JQN-20.0	27	Shaly limestone	1.335	-8.792	0.464586	-32.2525	33.5875	Nemakit-Daldynian
Yanjiahe Formation	JQN-20.5	27.5	Shaly limestone	1.767	-7.167	2.18732	-32.4367	34.2037	Nemakit-Daldynian
Yanjiahe Formation	JQN-20.6	27.6	Shaly limestone	1.711	-5.308	1.66237	-32.5607	34.2717	Nemakit-Daldynian
Yanjiahe Formation	JQN-21.0	28	Shaly limestone	1.877	-7.461	1.49534	-32.64	34.517	Nemakit-Daldynian
Yanjiahe Formation	JQN-22.0	29	Shaly limestone	1.771	-8.058	2.01749	-31.7074	33.4784	Nemakit-Daldynian
Yanjiahe Formation	JQN-22.1	29.1	Shaly limestone	1.552	-6.335				Nemakit-Daldynian
Yanjiahe Formation	JQN-23.0	30	Shaly limestone	0.331	-8.317	1.51275	-32.723	33.054	Nemakit-Daldynian
Yanjiahe Formation	JQN-23.2	30.2	Shaly limestone	1.544	-7.379	2.08969	-32.3126	33.8566	Nemakit-Daldynian
Yanjiahe Formation	JQN-24.0	31	Shaly limestone	1.093	-8.576	1.01543	-32.5812	33.6742	Nemakit-Daldynian
Yanjiahe Formation	JQN-24.5	31.5	Shaly limestone	0.633	-8.324	0.821744	-31.3037	31.9367	Nemakit-Daldynian
Yanjiahe Formation	JQN-24.6	31.6	Shaly limestone	0.707	-7.2	1.94824	-32.3555	33.0625	Nemakit-Daldynian
Yanjiahe Formation	JQN-25.0	32	Shaly limestone	0.796	-8.484	1.68964	-32.4273	33.2233	Nemakit-Daldynian
Yanjiahe Formation	JQN-25.9	32.9	Shaly limestone	-0.75	-8.196	2.0158	-32.1969	31.4469	Nemakit-Daldynian
Yanjiahe Formation	JQN-26.0	33	Shaly limestone	1.865	-7.538	0.996666	-32.6148	34.4798	Nemakit-Daldynian
Yanjiahe Formation	JQN-26.9	33.9	Shaly limestone	-1.651	-9.595	2.09849	-32.4618	30.8108	Nemakit-Daldynian
Yanjiahe Formation	JQN-27.0	34	Shaly limestone	0.467	-8.718	0.653068	-32.6148	33.0818	Nemakit-Daldynian
Yanjiahe Formation	JQN-27.9	34.9	Shaly limestone	0.701	-7.936	2.45344	-31.7893	32.4903	Nemakit-Daldynian
Yanjiahe Formation	JQN-28.0	35	Shaly limestone	0.778	-7.705	1.05762	-33.0131	33.7911	Nemakit-Daldynian
Yanjiahe Formation	JQN-29.0	36	Shaly limestone	0.469	-8.354	0.658508	-32.5934	33.0624	Nemakit-Daldynian
Yanjiahe Formation	JQN-30.0	37	Shaly limestone	0.706	-8.088	0.751431	-32.6409	33.3469	Nemakit-Daldynian
Yanjiahe Formation	JQN-31.0	38	Shaly limestone	1.771	-7.695	1.13908	-33.0383	34.8093	Nemakit-Daldynian
Yanjiahe Formation	JQN-31.8	38.8	Shaly limestone	-0.111	-8.052	3.28087	-31.459	31.348	Nemakit-Daldynian
Yanjiahe Formation	JQN-32.0	39	Shaly limestone	0.1	-7.957	0.574635	-32.4751	32.5751	Nemakit-Daldynian
Yanjiahe Formation	JQN-34.0	41	Shaly limestone	0.31	-9.417	0.419802	-32.6969	33.0069	Nemakit-Daldynian
Yanjiahe Formation	JQN-35.0	42	Shaly limestone	1.745	-8.994	0.977544	-33.057	34.802	Nemakit-Daldynian
Yanjiahe Formation	JQN-35.5	42.5	Shaly limestone	1.648	-7.271	2.90349	-32.459	34.107	Nemakit-Daldynian
Yanjiahe Formation	JQN-36.0	43	Shaly limestone	1.977	-8.395	1.44019	-32.9301	34.9071	Nemakit-Daldynian
Yanjiahe Formation	JQN-37.0	44	Shaly limestone	2.23	-7.994	0.50242	-32.5001	34.7301	Nemakit-Daldynian
Yanjiahe Formation	JQN-37.8	44.8	Shaly limestone	0.798	-7.316	2.80558	-32.6922	33.4902	Nemakit-Daldynian
Yanjiahe Formation	JQN-38.0	45	Shaly limestone	2.073	-6.491	0.566777	-32.8611	34.9341	Nemakit-Daldynian
Yanjiahe Formation	JQN-39.0	46	Shaly limestone	-0.388	-8.997	0.311828	-32.4283	32.0403	Nemakit-Daldynian
Yanjiahe Formation	JQN-40.0	47	Shaly limestone	2.047	-8.297	1.64491	-32.9814	35.0284	Nemakit-Daldynian
Yanjiahe Formation	JQN-40.8	47.8	Shaly limestone	-2.109	-6.904	2.9665	-32.5001	30.3911	Nemakit-Daldynian
Yanjiahe Formation	JQN-41.0	48	Shaly limestone	0.157	-7.959	0.904782	-33.043	33.2	Nemakit-Daldynian
Yanjiahe Formation	JQN-42.0	49	Shaly limestone	0.141	-8.209	0.666019	-33.0374	33.1784	Nemakit-Daldynian
Yanjiahe Formation	JQN-43.0	50	Shaly limestone	1.129	-8.83	0.401374	-32.82	33.949	Nemakit-Daldynian
Yanjiahe Formation	JQN-44.0	51	Shaly limestone	0.807	-8.004	0.71712	-32.9739	33.7809	Nemakit-Daldynian
Yanjiahe Formation	JQN-45	52	Shaly limestone	0.703	-3.83	2.35344	-32.5152	33.2182	Nemakit-Daldynian
Yanjiahe Formation	JQN-46	53	Shaly limestone	-0.429	-8.567	0.23275	-31.871	31.442	Tommotian
Yanjiahe Formation	JQN-47	54	Shaly limestone	-1.859	-9.567	0.57755	-33.2217	31.3627	Tommotian
Yanjiahe Formation	JQN-47.2	54.2	Shaly limestone	-0.206	-6.323	3.21097	-32.9639	32.7579	Tommotian
Shujingtuo Formation	JQN-48	55	Shaly limestone	-1.413	-7.875	0.277552	-32.5539	31.1409	Tommotian
Shujingtuo Formation	JQN-49.5	56.5	Shaly limestone	0.296	-8.251	5.44999	-33.7639	34.0599	Tommotian
Shujingtuo Formation	JQN-50	57	Limestone concretion	-6.009	-8.822	2.05056	-32.638	26.629	Tommotian
Shujingtuo Formation	JQN-51	58	Limestone concretion	-3.58	-8.033	5.9675	-32.0429	28.4629	Tommotian
Shujingtuo Formation	JQN-52	59.8	Limestone concretion	-4.56432	-7.89462	4.7325	-32.3285	27.7642	Tommotian
Shujingtuo Formation	JQN-53	60	Black shale			6.33788	-31.9059		Tommotian
Shujingtuo Formation	JQN-54	61.2	Shaly limestone	-4.12542	-7.84231	5.726	-32.2143	28.0889	Tommotian
Shujingtuo Formation	JQN-55	62	Black shale			6.31142	-31.9503		Tommotian
Section 2: Jijiapo section, Yichang, Hubei Province, China (GPS coordinates: N30º46.635´, E111º02.963´)
Dengying Formation	JJP-43	0	Dolostone	2.541	-4.938	0.0239021	-26.3008	28.8418	Ediacaran
Dengying Formation	JJP-44	3	Dolostone	3.033	-5.131	0.0292112	-27.5248	30.5578	Ediacaran
Dengying Formation	JJP-45	5	Dolostone	2.873	-3.925	0.0334325	-26.0535	28.9265	Ediacaran
Dengying Formation	JJP-46	7	Dolostone	3.179	-3.313	0.0192949	-25.4823	28.6613	Ediacaran
Dengying Formation	JJP-47	9	Dolostone	2.472	-3.241	0.0309532	-26.7373	29.2093	Ediacaran
Dengying Formation	JJP-48	10	Dolostone	0.912	-5.219	0.0251888	-26.9532	27.8652	Ediacaran
Dengying Formation	JJP-49	12	Dolostone	0.85	-5.399	0.027703	-26.3986	27.2486	Ediacaran
Dengying Formation	JJP-50	13	Dolostone	0.708	-5.469	0.0231037	-26.514	27.222	Ediacaran
Dengying Formation	JJP-51	14	Dolostone	-0.321	-5.915	0.025954	-26.6847	26.3637	Ediacaran
Dengying Formation	JJP-52	15	Dolostone	0.638	-5.378	0.0229603	-25.797	26.435	Ediacaran
Dengying Formation	JPE-0.0	16	Dolostone	0.311	-5.354				Ediacaran
Dengying Formation	JPE-0.5	16.5	Dolostone	0.182	-5.28	0.04	-26.45	26.632	Ediacaran
Dengying Formation	JPE-1.0	17	Dolostone	0.222	-5.549				Ediacaran
Dengying Formation	JPE-1.5	17.5	Dolostone	0.294	-5.572	0.08	-26.1346	26.4286	Ediacaran
Dengying Formation	JPE-2.0	18	Dolostone	-0.087	-5.516				Ediacaran
Dengying Formation	JPE-2.5	18.5	Dolostone	0.401	-5.545	0.033254	-25.872	26.273	Ediacaran
Dengying Formation	JPE-3.0	19	Dolostone	0.322	-5.6	0.0313045	-26.4578	26.7798	Ediacaran
Yanjiahe Formation	JPE-3.1	19.1	Cherty dolostone	0.635	-4.91	0.0315796	-28.3572	28.9922	Nemakit-Daldynian?
Yanjiahe Formation	JPE-3.4	19.4	Dolomitic limestone	0.293	-5.917	0.109639	-30.0928	30.3858	Nemakit-Daldynian?
Yanjiahe Formation	JPE-3.7	19.7	Cherty dolostone	0.555	-6.013	0.0625685	-29.9317	30.4867	Nemakit-Daldynian?
Yanjiahe Formation	JPE-4.0	20	Cherty dolostone	0.074	-8.036	0.117359	-30.0269	30.1009	Nemakit-Daldynian?
Yanjiahe Formation	JPE-4.3	20.3	Cherty dolostone	0.864	-5.372	0.0648584	-28.4627	29.3267	Nemakit-Daldynian?
Yanjiahe Formation	JPE-4.6	20.6	Chert			0.130873	-28.3516		Nemakit-Daldynian?
Yanjiahe Formation	JPE-4.9	20.9	Dolomitic limestone	0.287	-5.435	0.122129	-29.4583	29.7453	Nemakit-Daldynian?
Yanjiahe Formation	JPE-5.2	21.2	Sandy dolostone	0.347	-5.566	0.0968247	-30.6736	31.0206	Nemakit-Daldynian?
Yanjiahe Formation	JPE-5.5	21.5	Sandy dolostone	-0.399	-6.511	0.0369153	-29.1542	28.7552	Nemakit-Daldynian?
Yanjiahe Formation	JPE-5.8	21.8	Sandy dolostone	-0.284	-6.476	0.223516	-30.8496	30.5656	Nemakit-Daldynian?
Yanjiahe Formation	JPE-6.1	22.1	Cherty dolostone	-0.035	-5.779	0.10443	-30.2649	30.2299	Nemakit-Daldynian?
Yanjiahe Formation	JPE-6.4	22.4	Cherty dolostone			0.198344	-29.8682		Nemakit-Daldynian?
Yanjiahe Formation	JPE-6.5	22.5	Dolostone	-0.403	-6.415	0.105644	-28.7996	28.3966	Nemakit-Daldynian?
Yanjiahe Formation	JPE-6.8	22.8	Cherty dolostone	-0.707	-5.552	0.0506256	-27.7308	27.0238	Nemakit-Daldynian?
Yanjiahe Formation	JPE-7.1	23.1	Cherty dolostone	-0.73	-7.366	0.0611177	-28.8569	28.1269	Nemakit-Daldynian?
Yanjiahe Formation	JPE-7.3	23.3	Cherty dolostone	-0.664	-6.534	0.124869	-28.6036	27.9396	Nemakit-Daldynian?
Yanjiahe Formation	JPE-7.6	23.6	Cherty dolostone	-0.974	-7.119	0.120125	-26.9367	25.9627	Nemakit-Daldynian?
Yanjiahe Formation	JPE-7.9	23.9	Cherty dolostone	-0.582	-5.758	0.0591804	-27.6175	27.0355	Nemakit-Daldynian?
Yanjiahe Formation	JPE-8.2	24.2	Cherty dolostone			0.190331	-29.4921		Nemakit-Daldynian?
Yanjiahe Formation	JPE-8.5	24.5	Cherty dolostone	-0.591	-5.264	0.0531146	-26.8462	26.2552	Nemakit-Daldynian?
Yanjiahe Formation	JPE-8.8	24.8	Chert			0.0749912	-29.2863		Nemakit-Daldynian?
Yanjiahe Formation	JPE-9.1	25.1	Dolomitic siltstone			0.289013	-29.969		Nemakit-Daldynian?
Yanjiahe Formation	JPE-9.5	25.5	Dolostone	-1.051	-6.26	0.115325	-27.7338	26.6828	Nemakit-Daldynian?
Yanjiahe Formation	JPE-10.0	26	Cherty dolostone	-1.025	-6.316	0.0883357	-27.129	26.104	Nemakit-Daldynian?
Yanjiahe Formation	JPE-10.3	26.3	Cherty dolostone	-1.62	-6.734	0.0604052	-26.1667	24.5467	Nemakit-Daldynian?
Yanjiahe Formation	JPE-10.6	26.6	Cherty dolostone	-1.943	-6.922	0.0910415	-28.1323	26.1893	Nemakit-Daldynian?
Yanjiahe Formation	JPE-10.9	26.9	Cherty dolostone	-1.499	-6.8	0.105118	-26.8229	25.3239	Nemakit-Daldynian?
Yanjiahe Formation	JPE-11.2	27.2	Cherty dolostone	-1.208	-6.219	0.147581	-27.9773	26.7693	Nemakit-Daldynian?
Yanjiahe Formation	JPE-11.5	27.5	Cherty dolostone	-1.455	-6.124	0.0711771	-29.1552	27.7002	Nemakit-Daldynian?
Yanjiahe Formation	JPE-11.8	27.8	Cherty dolostone	-1.19	-5.996	0.0643608	-28.2583	27.0683	Nemakit-Daldynian?
Yanjiahe Formation	JPE-12.1	28.1	Cherty dolostone	-2.3	-7.181	0.081353	-27.1933	24.8933	Nemakit-Daldynian?
Yanjiahe Formation	JPE-12.5	28.5	Cherty dolostone	-3.907	-6.514	0.0525704	-27.2092	23.3022	Nemakit-Daldynian?
Yanjiahe Formation	JPE-13.0	29	Cherty dolostone	-4.316	-6.284	0.0382491	-26.9815	22.6655	Nemakit-Daldynian?
Yanjiahe Formation	JPE-13.5	29.5	Dolomitic siltstone			0.184178	-27.8653		Nemakit-Daldynian?
Yanjiahe Formation	JPE-14.0	30	Silty dolostone	-4.396	-6.882	0.0977109	-26.1877	21.7917	Nemakit-Daldynian?
Yanjiahe Formation	JPE-14.5	30.5	Silty dolostone	-4.104	-5.365	0.108798	-26.4047	22.3007	Nemakit-Daldynian?
Yanjiahe Formation	JPE-15.0	31	Silty dolostone	-5.217	-5.617	0.111936	-26.3375	21.1205	Nemakit-Daldynian?
Yanjiahe Formation	JPE-15.5	31.5	Silty dolostone	-5.364	-5.332	0.0888291	-26.8229	21.4589	Nemakit-Daldynian?
Yanjiahe Formation	JPE-16.0	32	Silty dolostone	-5.229	-5.396	0.0922728	-26.1835	20.9545	Nemakit-Daldynian?
Yanjiahe Formation	JPE-16.5	32.5	Black chert			0.112904	-27.5607		Nemakit-Daldynian?
Yanjiahe Formation	JPE-17.0	33	Silty dolostone	-4.609	-5.518	0.112515	-25.8335	21.2245	Nemakit-Daldynian?
Yanjiahe Formation	JPE-17.5	33.5	Silty dolostone	-4.876	-5.907	0.118276	-26.8356	21.9596	Nemakit-Daldynian?
Yanjiahe Formation	JPE-18.0	34	Silty dolostone	-4.667	-6.09	0.135647	-27.4744	22.8074	Nemakit-Daldynian?
Yanjiahe Formation	JPE-19.0	35	Dolomitic siltstone			0.124742	-26.2153		Nemakit-Daldynian?
Yanjiahe Formation	JPE-19.1	35.1	Black shale			1.49605	-36.3786		Nemakit-Daldynian
Yanjiahe Formation	JPE-19.1A	35.15	Black shale			1.34427	-35.6642		Nemakit-Daldynian
Yanjiahe Formation	JPE-19.1B	35.2	Black shale			0.748195	-35.7648		Nemakit-Daldynian
Yanjiahe Formation	JPE-19.1C	35.25	Black shale			0.415195	-35.2981		Nemakit-Daldynian
Yanjiahe Formation	JPE-19.3	35.3	Muddy dolostone	-4.367	-5.425	0.0906866	-34.1314	29.7644	Nemakit-Daldynian
Yanjiahe Formation	JPE-19.4	35.4	Black shale			1.49064	-36.399		Nemakit-Daldynian
Yanjiahe Formation	JPE-19.4A	35.45	Black shale			1.43909	-36.5775		Nemakit-Daldynian
Yanjiahe Formation	JPE-19.9	35.9	Black shale			1.31934	-36.8331		Nemakit-Daldynian
Yanjiahe Formation	JPE-19.9A	35.95	Black shale			1.45566	-36.4905		Nemakit-Daldynian
Yanjiahe Formation	JPE-19.9B	36	Black shale			1.37111	-36.4805		Nemakit-Daldynian
Yanjiahe Formation	JPE-19.9C	36.1	Black shale			1.3244	-34.4828		Nemakit-Daldynian
Yanjiahe Formation	JPE-21.0	37	Muddy Dolostone	-3.114	-5.192	0.0670907	-32.8542	29.7402	Nemakit-Daldynian
Yanjiahe Formation	JPE-21.3	37.3	Dolomitic limestone	-2.485	-5.825	0.29878	-34.3558	31.8708	Nemakit-Daldynian
Yanjiahe Formation	JPE-21.5	37.5	Black chert			0.100889	-33.5875		Nemakit-Daldynian
Yanjiahe Formation	JPE-23.0	39	Muddy Dolostone	3.767	-7.596	0.52743	-32.3461	36.1131	Nemakit-Daldynian
Yanjiahe Formation	JPE-24.0	40	Muddy Dolostone	3.546	-7.814	0.423647	-32.157	35.703	Nemakit-Daldynian
Yanjiahe Formation	JPE-24.5	40.5	Muddy Dolostone	4.303	-7.375	0.566525	-32.1225	36.4255	Nemakit-Daldynian
Yanjiahe Formation	JPE-25.0	41	Muddy Dolostone	3.711	-6.687	0.490225	-32.116	35.827	Nemakit-Daldynian
Yanjiahe Formation	JPE-25.5	41.5	Shaly limestone	3.832	-7.565	0.499574	-32.1291	35.9611	Nemakit-Daldynian
Yanjiahe Formation	JPE-26.0	42	Shaly limestone	3.429	-7.387	0.492459	-31.818	35.247	Nemakit-Daldynian
Yanjiahe Formation	JPE-27.0	43	Shaly limestone	1.763	-7.292	0.329388	-31.8106	33.5736	Nemakit-Daldynian
Yanjiahe Formation	JPE-28.0	44	Shaly limestone	3.347	-6.951	0.400139	-32.2827	35.6297	Nemakit-Daldynian
Yanjiahe Formation	JPE-29.0	45	Shaly limestone	3.751	-7.317	0.455817	-32.2706	36.0216	Nemakit-Daldynian
Yanjiahe Formation	JPE-30.0	46	Shaly limestone	3.585	-7.73	0.589142	-32.3321	35.9171	Nemakit-Daldynian
Yanjiahe Formation	JPE-31.0	47	Shaly limestone	3.735	-7.513	0.34765	-32.1449	35.8799	Nemakit-Daldynian
Yanjiahe Formation	JPE-32.0	48	Shaly limestone	3.514	-7.22	0.455298	-32.7502	36.2642	Nemakit-Daldynian
Yanjiahe Formation	JPE-33.0	49	Shaly limestone	3.622	-7.691	0.620566	-32.7493	36.3713	Nemakit-Daldynian
Yanjiahe Formation	JPE-34.0	50	Shaly limestone	1.625	-7.991	0.601911	-32.8909	34.5159	Nemakit-Daldynian
Yanjiahe Formation	JPE-35.0	51	Shaly limestone	2.492	-8.088	0.645263	-32.7456	35.2376	Nemakit-Daldynian
Yanjiahe Formation	JPE-36.0	52	Shaly limestone	4.086	-7.681	0.429749	-32.3442	36.4302	Nemakit-Daldynian
Yanjiahe Formation	JPE-37.0	53	Shaly limestone	3.995	-7.858	0.735539	-32.5947	36.5897	Nemakit-Daldynian
Yanjiahe Formation	YJ-1	53.5	Shaly limestone	3.602	-7.742	1.05762	-32.7531	36.3551	Nemakit-Daldynian
Yanjiahe Formation	YJ-2	53.7	Black shale			2.65851	-32.4934		Nemakit-Daldynian
Yanjiahe Formation	YJ-3	54.5	Shaly limestone	3.385	-7.803	2.75143	-32.1093	35.4943	Nemakit-Daldynian
Yanjiahe Formation	YJ-4	55	Shaly limestone	3.573	-7.492	2.13908	-33.1383	36.7113	Nemakit-Daldynian
Yanjiahe Formation	YJ-5	55.1	Shaly limestone	3.835	-8.019	3.28087	-32.459	36.294	Nemakit-Daldynian
Yanjiahe Formation	YJ-6	55.5	Shaly limestone	3.914	-7.865	2.57464	-31.9751	35.8891	Nemakit-Daldynian
Yanjiahe Formation	YJ-7	56	Shaly limestone	3.719	-7.707	2.4198	-32.4969	36.2159	Nemakit-Daldynian
Yanjiahe Formation	YJ-8	56.5	Shaly limestone	3.794	-7.82	1.87754	-32.857	36.651	Nemakit-Daldynian
Yanjiahe Formation	YJ-9	57	Shaly limestone	4.017	-7.642	2.90349	-32.549	36.566	Nemakit-Daldynian
Yanjiahe Formation	YJ-10	57.5	Shaly limestone	4.304	-7.364	2.43019	-33.0101	37.3141	Nemakit-Daldynian
Yanjiahe Formation	YJ-11	57.8	Shaly limestone	2.8326	-6.894	1.60212	-32.6071	35.4397	Nemakit-Daldynian
Yanjiahe Formation	YJ-12	58	Shaly limestone	4.281	-7.487	1.82558	-32.4622	36.7432	Nemakit-Daldynian
Yanjiahe Formation	YJ-13	58.2	Shaly limestone	3.773	-6.691	1.46608	-32.7621	36.5351	Nemakit-Daldynian
Yanjiahe Formation	YJ-14	58.5	Shaly limestone	3.672	-7.198	0.811828	-32.7283	36.4003	Nemakit-Daldynian
Yanjiahe Formation	YJ-15	59	Shaly limestone	2.0157	-7.397	1.64491	-32.7414	34.7571	Nemakit-Daldynian
Yanjiahe Formation	YJ-16	59.5	Shaly limestone	3.802	-7.319	1.9665	-32.5001	36.3021	Nemakit-Daldynian
Yanjiahe Formation	YJ-17	59.8	Shaly limestone	3.456	-6.633	1.82478	-32.746	36.202	Nemakit-Daldynian
Yanjiahe Formation	YJ-18	60	Shaly limestone	1.741	-7.109	1.66602	-32.9284	34.6694	Nemakit-Daldynian
Yanjiahe Formation	YJ-19	60.3	Shaly limestone	2.762	-6.359	0.912374	-32.721	35.483	Nemakit-Daldynian
Yanjiahe Formation	YJ-20	60.5	Shaly limestone	3.76	-6.054	1.71712	-31.9849	35.7449	Nemakit-Daldynian
Yanjiahe Formation	YJ-21	60.8	Shaly limestone	3.521	-6.545	1.35344	-32.4252	35.9462	Nemakit-Daldynian
Yanjiahe Formation	YJ-22	61.2	Intraclastic limestone	3.01	-6.878	0.87265	-32.871	35.881	Tommotian
Yanjiahe Formation	YJ-23	61.6	Intraclastic limestone	3.24	-6.684	1.28655	-32.9317	36.1717	Tommotian
Yanjiahe Formation	YJ-24	62	Intraclastic limestone	-0.986	-6.775	2.21097	-32.9435	31.9575	Tommotian
Shujingtuo Formation	YJ-CC-2	62.4	Limestone concretion	-4.653	-7.633	1.27755	-33.4539	28.8009	Tommotian
Shujingtuo Formation	YJ-25	62.7	Black shale			4.64999	-32.8639		Tommotian
Shujingtuo Formation	YJ-CC-3	63.2	Limestone concretion	-3.877	-7.69	3.25056	-33.238	29.361	Tommotian
Shujingtuo Formation	YJ-CC-4	64	Shaly limestone	-4.46	-7.882	4.1675	-32.2874	27.8274	Tommotian
Shujingtuo Formation	YJ-29	65	Limestone concretion	-2.015	-8.582	3.8325	-32.5171	30.5021	Tommotian
Shujingtuo Formation	YJ-30	66	Black shale			5.33788	-32.4059		Tommotian
Shuijingtuo Formation	YJCC-6	66.9	Black shaly limestone	-3.459	-7.66	4.226	-32.94	29.481	Tommotian
Shujingtuo Formation	YJ-31	67	Shaly limestone	-2.015	-8.582	5.83242	-31.9713	29.9563	Tommotian
Shuijingtuo Formation	YJCC-16	67.84	Black shaly limestone	-1.737	-8.405	5.012	-32.435	30.698	Tommotian
Shujingtuo Formation	YJ-32	69	Black shale			4.8231	-32.167		Tommotian
Shuijingtuo Formation	YJCC-27	70.4	Black shaly Limestone	-1.316	-8.475	3.8832	-31.56	30.244	Tommotian
Shuijingtuo Formation	YJCC-24	71	Black shaly Limestone	-1.372	-8.492	4.212	-32.123	30.751	Tommotian
Shujingtuo Formation	YJ-33	72	Black shale			3.4797	-31.9724	31.9724	Tommotian
Shuijingtuo Formation	YJCC-29	73.2	Black shaly limestone	-0.209	-8.504	3.7565	-31.789	31.58	Tommotian
Shujingtuo Formation	YJ-34	75	Black shaly limestone	-0.5321	-7.4621	2.21234	-32.3121	31.78	Tommotian
Shuijingtuo Formation	YJ-CC-40	75.6	Calcareous black shale	0.386	-6.775	3.4267	-32.146	32.532	Tommotian
Shujingtuo Formation	YJ-35	77	Black shale			4.2123	-31.8721		Tommotian
Shujingtuo Formation	YJ-36	80	Black shale			3.8967	-32.1567		Tommotian
Shujingtuo Formation	YJ-37	82	Black shaly limestone	-0.1324	-7.32453	2.9812	-33.0123	32.8799	Tommotian
Shuijingtuo Formation	YJ-CC-41	82.3	Calcareous black shale	0.1263	-7.9246	3.1262	-32.12	32.2463	Tommotian
Shujingtuo Formation	YJ-38	84	Black shale			3.7561	-32.1203		Tommotian
Shujingtuo Formation	YJ-39	85	Black shaly limestone	-0.2157	-4.6701	3.012	-31.6709	31.4552	Tommotian
Shujingtuo Formation	YJ-40	88	Black shale			4.1213	-31.2877		Tommotian
Shuijingtuo Formation	YJ-CC-42	89.3	Calcareous black shale	-0.1357	-7.3	4.2378	-31.3465	31.2108	Tommotian
Section 3: Hezi'ao section, Changyang, Hubei Province, South China (GPS coordinates: N30º30.982´, E110º09.057´)
Dengying Formation	CYDY-77	0	Dolostone	1.993	-5.941	0.0289934	-25.6541	27.6471	Ediacaran
Dengying Formation	CYDY-78	2	Dolostone	1.98	-5.876	0.0239678	-25.2077	27.1877	Ediacaran
Dengying Formation	CYDY-79	4	Dolostone	2.226	-5.893	0.0263387	-25.6058	27.8318	Ediacaran
Dengying Formation	CYDY-80	6	Dolostone	1.944	-6.342	0.011527	-25.6943	27.6383	Ediacaran
Dengying Formation	CYE-0.0	7	Dolostone	1.325	-6.021	0.0812718	-26.2352	27.5602	Ediacaran
Dengying Formation	CYE-1.0	8	Dolostone	-0.936	-6.079	0.0336506	-27.3769	26.4409	Ediacaran
Dengying Formation	CYE-2.0	9	Dolostone	1.125	-6.144	0.034441	-27.1275	28.2525	Ediacaran
Yangjiahe Formation	CYE-2.1	9.1	Phosphorous dolostone	1.207	-5.973	0.0433751	-27.056	28.263	Nemakit-Daldynian?
Yangjiahe Formation	CYE-2.2	9.2	Phosphorous dolostone	1.125	-6.154	0.0916393	-28.5862	29.7112	Nemakit-Daldynian?
Yangjiahe Formation	CYE-2.25	9.25	Phosphorous dolostone	1.087	-7.9	0.091678	-26.0678	27.1548	Nemakit-Daldynian?
Yangjiahe Formation	CYE-2.5	9.5	Phosphorous dolostone	0.83	-8.908				Nemakit-Daldynian?
Yangjiahe Formation	CYE-3.0	10	Phosphorous dolostone	1.188	-6.798	0.053837	-27.3449	28.5329	Nemakit-Daldynian?
Yangjiahe Formation	CYE-3.1	10.1	Dolostone	0.464	-7.271	0.254632	-27.5689	28.0329	Nemakit-Daldynian?
Yangjiahe Formation	CYE-3.3	10.3	Dolostone	0.941	-5.838	0.152384	-27.7863	28.7273	Nemakit-Daldynian?
Yangjiahe Formation	CYE-3.5	10.5	Dolostone	0.873	-6.201	0.0278436	-28.1208	28.9938	Nemakit-Daldynian?
Yangjiahe Formation	CYE-3.7	10.7	Dolostone	0.752	-6.172	0.0485135	-27.7298	28.4818	Nemakit-Daldynian?
Yangjiahe Formation	CYE-4.0	11	Dolostone	0.676	-6.728	0.0726597	-25.6537	26.3297	Nemakit-Daldynian?
Yangjiahe Formation	CYE-4.5	11.5	Dolostone	0.737	-6.366	0.0222176	-26.3313	27.0683	Nemakit-Daldynian?
Yangjiahe Formation	CYE-5.0	12	Dolostone	0.487	-6.473	0.0385579	-26.7228	27.2098	Nemakit-Daldynian?
Yangjiahe Formation	CYE-5.2	12.2	Dolostone	0.699	-6.315	0.0318532	-27.3393	28.0383	Nemakit-Daldynian?
Yangjiahe Formation	CYE-5.4	12.4	Dolostone	0.693	-6.189	0.035467	-26.9165	27.6095	Nemakit-Daldynian?
Yangjiahe Formation	CYE-5.5	12.5	Dolostone	0.636	-5.886	0.0465735	-27.3016	27.9376	Nemakit-Daldynian?
Yangjiahe Formation	CYE-5.6	12.6	Cherty dolostone	0.722	-5.861	0.0580329	-26.7567	27.4787	Nemakit-Daldynian?
Yangjiahe Formation	CYE-5.7	12.7	Chert			0.0960642	-27.4814		Nemakit-Daldynian?
Yangjiahe Formation	CYE-5.9	12.9	Chert			0.1041	-27.8908		Nemakit-Daldynian?
Yangjiahe Formation	CYE-6.0	13	Cherty dolostone	0.195	-6.682	0.0651415	-27.7468	27.9418	Nemakit-Daldynian?
Yangjiahe Formation	CYE-6.3	13.3	Sandy dolostone	0.091	-6.95	0.0614302	-27.0462	27.1372	Nemakit-Daldynian?
Yangjiahe Formation	CYE-6.5	13.5	Sandy dolostone	-0.418	-6.078	0.1182	-25.8137	25.3957	Nemakit-Daldynian?
Yangjiahe Formation	CYE-6.8	13.8	Sandy dolostone	-0.979	-6.356	0.0513037	-25.9907	25.0117	Nemakit-Daldynian?
Yangjiahe Formation	CYE-7.0	14	Sandy dolostone	-1.066	-6.444	0.0478968	-26.0284	24.9624	Nemakit-Daldynian?
Yangjiahe Formation	CYE-7.2	14.2	Sandy dolostone	-1.48	-6.086	0.0473842	-26.2148	24.7348	Nemakit-Daldynian?
Yangjiahe Formation	CYE-7.5	14.5	Sandy dolostone	-1.251	-7.368	0.0765921	-26.1423	24.8913	Nemakit-Daldynian?
Yangjiahe Formation	CYE-8.0	15	Sandy dolostone	-2.464	-6.155	0.0505796	-25.8259	23.3619	Nemakit-Daldynian?
Yangjiahe Formation	CYE-8.3	15.3	Sandy dolostone	-2.468	-5.89	0.0438507	-25.8532	23.3852	Nemakit-Daldynian?
Yangjiahe Formation	CYE-8.6	15.6	Sandy dolostone	-3.443	-6.051	0.122038	-26.6875	23.2445	Nemakit-Daldynian?
Yangjiahe Formation	CYE-9.0	16	Sandy dolostone	-3.578	-6.721	0.104247	-26.7299	23.1519	Nemakit-Daldynian?
Yangjiahe Formation	CYE-9.2	16.2	Chert			0.106679	-26.825		Nemakit-Daldynian?
Yangjiahe Formation	CYE-9.5	16.5	Chert			0.149748	-27.3683		Nemakit-Daldynian?
Yangjiahe Formation	CYE-9.7	16.7	Silty dolostone	-4.173	-6.125	0.126685	-27.0029	22.8299	Nemakit-Daldynian?
Yangjiahe Formation	CYE-10.0	17	Silty dolostone	-3.937	-6.483	0.105234	-25.9446	22.0076	Nemakit-Daldynian?
Yangjiahe Formation	CYE-10.3	17.3	Silty dolostone	-2.887	-5.899	0.139544	-25.373	22.486	Nemakit-Daldynian?
Yangjiahe Formation	CYE-10.7	17.7	Silty dolostone	-4.026	-6.481	0.121874	-25.4257	21.3997	Nemakit-Daldynian?
Yangjiahe Formation	CYE-11.0	18	Silty dolostone	-3.989	-6.432	0.1512	-27.0179	23.0289	Nemakit-Daldynian?
Yangjiahe Formation	CYE-11.3	18.3	Silty dolostone	-4.086	-6.219	0.106814	-27.5754	23.4894	Nemakit-Daldynian?
Yangjiahe Formation	CYE-11.5	18.5	Silty dolostone	-2.989	-5.778	0.138722	-25.6866	22.6976	Nemakit-Daldynian?
Yangjiahe Formation	CYE-11.8	18.8	Silty dolostone	-2.695	-5.885	0.167413	-26.1112	23.4162	Nemakit-Daldynian?
Yangjiahe Formation	CYE-12.2	19.2	Silty dolostone	-3.956	-5.666	0.0918912	-25.7685	21.8125	Nemakit-Daldynian?
Yangjiahe Formation	CYE-12.6	19.6	Silty dolostone	-4.264	-6.502	0.200797	-27.5622	23.2982	Nemakit-Daldynian?
Yangjiahe Formation	CYE-13.0	20	Silty dolostone	-3.927	-6.344	0.0975823	-27.7458	23.8188	Nemakit-Daldynian?
Yangjiahe Formation	CYE-13.4	20.4	Silty dolostone	-4.087	-6.374	0.114526	-25.937	21.85	Nemakit-Daldynian?
Yangjiahe Formation	CYE-13.8	20.8	Silty dolostone	-3.646	-6.623	0.131744	-26.0867	22.4407	Nemakit-Daldynian?
Yangjiahe Formation	CYE-14.1	21.1	Dolomitic siltstone			0.103615	-27.2807		Nemakit-Daldynian?
Yangjiahe Formation	CYE-14.3	21.3	Dolomitic siltstone			0.100121	-27.4596		Nemakit-Daldynian?
Yangjiahe Formation	CYE-14.7	21.7	Silty dolostone	-3.735	-6.118	0.104446	-27.4464	23.7114	Nemakit-Daldynian?
Yangjiahe Formation	CYE-15.0	22	Silty dolostone	-3.434	-5.701	0.0956326	-26.7129	23.2789	Nemakit-Daldynian?
Yangjiahe Formation	CYE-15.2	22.2	Chert			0.120222	-30.0537		Nemakit-Daldynian?
Yangjiahe Formation	CYE-15.8	22.8	Sandy dolostone	-3.297	-5.866	0.17	-27.9342	24.6372	Nemakit-Daldynian?
Yangjiahe Formation	CYE-15.9	22.9	Dolomitic siltstone			0.0904425	-26.5419		Nemakit-Daldynian?
Yangjiahe Formation	CYE-16.0	23	Sandy dolostone	-3.068	-6.067	0.106173	-28.953	25.885	Nemakit-Daldynian?
Yangjiahe Formation	CYE-16.1	23.1	Siliceous shale/chert			0.108811	-28.7697		Nemakit-Daldynian
Yangjiahe Formation	CYE-16.3	23.3	Siliceous shale/chert			0.266592	-33.8389		Nemakit-Daldynian
Yangjiahe Formation	CYE-16.3A	23.35	Siliceous shale/chert			0.643561	-35.5242		Nemakit-Daldynian
Yangjiahe Formation	CYE-16.3B	23.37	Siliceous shale/chert			0.300589	-34.8708		Nemakit-Daldynian
Yangjiahe Formation	CYE-16.4	23.4	Siliceous shale/chert			0.431705	-34.9824		Nemakit-Daldynian
Yangjiahe Formation	CYE-16.5	23.5	Siliceous shale/chert			0.21	-34.4015		Nemakit-Daldynian
Yangjiahe Formation	CYE-16.7	23.7	Siliceous shale/chert			0.40734	-34.9753		Nemakit-Daldynian
Yangjiahe Formation	CYE-16.9	23.9	Siliceous shale/chert			0.762331	-34.3079		Nemakit-Daldynian
Yangjiahe Formation	CYE-17.6	24.6	Shaly limestone	-2.499	-7.291	1.642	-35.1377	32.6387	Nemakit-Daldynian
Yangjiahe Formation	CYE-17.6A	24.7	Calcareous shale			1.71947	-34.6594		Nemakit-Daldynian
Yangjiahe Formation	CYE-17.6B	24.8	Calcareous shale			1.16457	-34.3766		Nemakit-Daldynian
Yangjiahe Formation	CYE-18.0	25	Shaly limestone	-1.576	-9.974	0.644973	-35.0785	33.5025	Nemakit-Daldynian
Yangjiahe Formation	CYE-18.0A	25.1	Calcareous shale			0.639999	-34.5093		Nemakit-Daldynian
Yangjiahe Formation	CYE-18.0B	25.2	Calcareous siltstone			0.629408	-34.4471		Nemakit-Daldynian
Yangjiahe Formation	CYE-18.6	25.6	Shaly limestone	-1.639	-8.052	0.335302	-34.4234	32.7844	Nemakit-Daldynian
Yangjiahe Formation	CYE-18.6A	25.7	Calcareous shale			0.344243	-33.7745		Nemakit-Daldynian
Yangjiahe Formation	CYE-18.6B	25.8	Calcareous shale			0.389865	-33.9044		Nemakit-Daldynian
Yangjiahe Formation	CYE-19.0	26	Shaly limestone	-0.56	-9.913	0.834979	-32.8813	32.3213	Nemakit-Daldynian
Yangjiahe Formation	CYE-19.5	26.5	Shaly limestone	1.648	-8.285	0.81105	-32.6898	34.3378	Nemakit-Daldynian
Yangjiahe Formation	CYE-20.0	27	Shaly limestone	2.636	-8.978	0.631155	-32.4467	35.0827	Nemakit-Daldynian
Yangjiahe Formation	CYE-20.5	27.5	Shaly limestone	3.132	-8.45	0.945861	-33.0746	36.2066	Nemakit-Daldynian
Yangjiahe Formation	CYE-21.0	28	Shaly limestone	2.33	-8.3	0.966081	-32.9995	35.3295	Nemakit-Daldynian
Yangjiahe Formation	CYE-21.4	28.4	Shaly limestone	1.077	-7.569	2.18282	-32.9216	33.9986	Nemakit-Daldynian
Yangjiahe Formation	CYE-21.5	28.5	Shaly limestone	2.431	-8.481	0.706772	-33.0577	35.4887	Nemakit-Daldynian
Yangjiahe Formation	CYE-21.9	28.9	Shaly limestone	1.799	-9.167	2.4417	-32.8212	34.6202	Nemakit-Daldynian
Yangjiahe Formation	CYE-22.0	29	Shaly limestone	2.966	-8.144	1.10892	-33.1506	36.1166	Nemakit-Daldynian
Yangjiahe Formation	CYE-22.4	29.4	Shaly limestone	1.568	-8.821	2.70174	-32.8465	34.4145	Nemakit-Daldynian
Yangjiahe Formation	CYE-22.7	29.7	Shaly limestone	2.255	-9.676	1.40988	-33.0352	35.2902	Nemakit-Daldynian
Yangjiahe Formation	CYE-23.0	30	Shaly limestone	1.985	-6.858	2.02109	-32.8935	34.8785	Nemakit-Daldynian
Yangjiahe Formation	CYE-23.3	30.3	Shaly limestone	2.645	-8.248	0.655675	-32.9836	35.6286	Nemakit-Daldynian
Yangjiahe Formation	CYE-23.8	30.8	Shaly limestone	2.188	-8.482	0.712402	-32.7771	34.9651	Nemakit-Daldynian
Yangjiahe Formation	CYE-23.9	30.9	Shaly limestone	1.689	-6.413	2.16739	-33.0427	34.7317	Nemakit-Daldynian
Yangjiahe Formation	CYE-24.0	31	Shaly limestone	3.159	-8.281	0.505673	-32.6907	35.8497	Nemakit-Daldynian
Yangjiahe Formation	CYE-24.5	31.5	Shaly limestone	2.207	-8.196	0.494632	-33.0408	35.2478	Nemakit-Daldynian
Yangjiahe Formation	CYE-25.0	32	Shaly limestone	1.761	-8.142	0.29937	-32.473	34.234	Nemakit-Daldynian
Yangjiahe Formation	CYE-25.5	32.5	Shaly limestone	3.429	-8.365	0.659209	-32.8831	36.3121	Nemakit-Daldynian
Yangjiahe Formation	CYE-25.6	32.6	Shaly limestone	3.457	-8.097	1.26564	-33.1919	36.6489	Nemakit-Daldynian
Yangjiahe Formation	CYE-26.5	33.5	Shaly limestone	3.438	-8.174	0.488105	-32.5539	35.9919	Nemakit-Daldynian
Yangjiahe Formation	CYE-26.8	33.8	Shaly limestone	0.868	-10.357	2.09739	-32.5868	33.4548	Nemakit-Daldynian
Yangjiahe Formation	CYE-27.0	34	Shaly limestone	2.619	-9.867	0.526575	-32.3675	34.9865	Nemakit-Daldynian
Yangjiahe Formation	CYE-27.4	34.4	Shaly limestone	0.801	-10.209	2.13691	-32.599	33.4	Nemakit-Daldynian
Yangjiahe Formation	CYE-28.0	35	Shaly limestone	1.494	-8.671	1.00283	-32.9811	34.4751	Nemakit-Daldynian
Yangjiahe Formation	CYE-28.5	35.5	Shaly limestone	3.282	-8.306	0.602406	-32.7656	36.0476	Nemakit-Daldynian
Yangjiahe Formation	CYE-29.5	36.5	Shaly limestone	2.986	-8.737	0.401466	-32.6292	35.6152	Nemakit-Daldynian
Yangjiahe Formation	CYE-30.0	37	Shaly limestone	1.626	-7.632	2.06334	-32.6574	34.2834	Nemakit-Daldynian
Yangjiahe Formation	CYE-30.1	37.1	Shaly limestone	2.296	-7.847	2.15002	-32.648	34.944	Nemakit-Daldynian
Yangjiahe Formation	CYE-30.5	37.5	Shaly limestone	3.033	-8.387	0.358493	-32.3864	35.4194	Nemakit-Daldynian
Yangjiahe Formation	CYE-31.0	38	Shaly limestone	2.528	-5.002	1.61708	-32.711	35.239	Nemakit-Daldynian
Yangjiahe Formation	CYE-32.0	39	Shaly limestone	3.471	-8.339	0.605285	-32.791	36.262	Nemakit-Daldynian
Yangjiahe Formation	CYE-33.0	40	Shaly limestone	0.128	-8.747	0.561954	-33.1176	33.2456	Nemakit-Daldynian
Yangjiahe Formation	CYE-33.5	40.5	Shaly limestone	2.524	-8.995	0.998201	-32.9905	35.5145	Tommotian
Yangjiahe Formation	CYE-34.0	41	Shaly limestone	2.207	-8.674	0.360859	-32.1172	34.3242	Tommotian
Yangjiahe Formation	CYE-34.5	41.5	Shaly limestone	2.533	-9.266	0.477917	-32.9171	35.4501	Tommotian
Yangjiahe Formation	CYE-35.0	42	Shaly limestone	0.445	-8.7	0.554292	-33.0771	33.5221	Tommotian
Yangjiahe Formation	CYE-35.0B	42.1	Calcareous shale			3.68406	-33.1675		Tommotian
Yangjiahe Formation	CYE-35.5	42.5	Shaly limestone	0.393	-8.681	0.528781	-33.2522	33.6452	Tommotian
Yangjiahe Formation	CYE-36.0	43	Shaly limestone	-2.734	-9.146	0.429387	-32.9425	30.2085	Tommotian
Yangjiahe Formation	CYE-36.3	43.3	Shaly limestone	-0.023	-9.132	0.595976	-33.3086	33.2856	Tommotian
Shuijingtuo Formation	CYE-38.0	45	Limestone concretion	-2.002	-8.435	3.26158	-34.1293	32.1273	Tommotian
Shuijingtuo Formation	CYE-38.6	45.6	Limestone concretion	-9.758	-8.225	5.43572	-32.871	23.113	Tommotian
Shuijingtuo Formation	CYE-39.5	46.5	Limestone concretion	-2.462	-7.82	1.19333	-32.8014	30.3394	Tommotian
Shuijingtuo Formation	CYE-39.6	46.6	Shaly limestone	-1.996	-9.023	4.74423	-32.3421	30.3461	Tommotian
Shuijingtuo Formation	CYE-41.0	48	Limestone concretion	-2.267	-8.54	1.2639	-32.8522	30.5852	Tommotian
Shuijingtuo Formation	CYE-41.5	48.5	Shaly limestone	-2.043	-9.115	5.34406	-32.7383	30.6953	Tommotian
Shuijingtuo Formation	CYE-43.0	50	Limestone concretion	-3.019	-9.629	0.807624	-33.5194	30.5004	Tommotian
Shuijingtuo Formation	CYE-43.5	50.5	Limestone concretion	-2.306	-9.04	3.83797	-33.2428	30.9368	Tommotian
Shuijingtuo Formation	CYE-44.5	51.5	Black shale			3.95099	-33.3331		Tommotian
Shuijingtuo Formation	CYE-45.0	52	Limestone concretion	-2.742	-9.39	0.743028	-33.6399	30.8979	Tommotian
Shuijingtuo Formation	CYE-47.0	54	Shaly limestone	-2.051	-9.058	0.93903	-33.7575	31.7065	Tommotian
Shuijingtuo Formation	CYE-47.5	54.5	Limestone concretion	-2.582	-8.667	4.37724	-33.0197	30.4377	Tommotian
Shuijingtuo Formation	CYE-49.0	56	Limestone concretion	-8.284	-9.651	1.57644	-33.1797	24.8957	Tommotian
Shuijingtuo Formation	CYE-50.0	57	Shaly limestone	-1.932	-9.78	4.45007	-32.4325	30.5005	Tommotian
Shuijingtuo Formation	CYE-52.0	59	Limestone concretion	-2.246	-9.738	1.72967	-32.4428	30.1968	Tommotian
Shuijingtuo Formation	CYE-52.5	59.5	Limestone concretion	-2.14	-10.46	4.99654	-31.8785	29.7385	Tommotian
Shuijingtuo Formation	CYE-53.0	60	Black shale			4.72	-32.4		Tommotian
Shuijingtuo Formation	CYE-54.0	61	Shaly limestone	-0.3213	-9.21023	3.743	-32.0212	31.7	Tommotian
[truncated: 24 more columns]
